# Supplementary material for: Redetermination of the crystal structure of 2-oxo-1,3-thia­zolidin-4-iminium chloride
Source: Acta Crystallogr E Crystallogr Commun. 2019 Mar 11;75(Pt 4):443–6. doi: 10.1107/S2056989019003189 (PMC6509681; doi:10.1107/S2056989019003189)
Supplement: Supplementary file 1 [file e-75-00443-sup1.cif]

##############################################################################
#                                                                            #
# This CIF contains the data in a paper accepted for publication in          #
# Acta Crystallographica Section E. It conforms to the requirements of       #
# Notes for Authors for Acta Crystallographica Section E, and has been       #
# peer reviewed under the auspices of the IUCr Commission on Journals.       #
#                                                                            #
# Full details of the Crystallographic Information File format               #
# are given in the paper "The Crystallographic Information File (CIF):       #
# a New Standard Archive File for Crystallography" by S. R. Hall, F. H.      #
# Allen and I. D. Brown [Acta Cryst. (1991), A47, 655-685].                  #
#                                                                            #
# The current version of the core CIF dictionary is obtainable from          #
# ftp://ftp.iucr.org/pub/cif_core.dic.                                       #
#                                                                            #
# Software is freely available for graphical display of the structure(s)     #
# in this CIF. For information consult the CIF software page                 #
# http://www.iucr.org/resources/cif/software.                                #
#                                                                            #
# This file may be used for bona fide research purposes within the           #
# scientific community so long as proper attribution is given to the journal # 
# article from which it was obtained.                                        #
#                                                                            #
##############################################################################
data_I
_audit_creation_method     SHELXL-97
_journal_date_recd_electronic     2019-01-31
_journal_date_accepted     2019-03-05
_journal_name_full     'Acta Crystallographica, Section E'
_journal_year     2019
_journal_volume     75
_journal_issue      4
_journal_page_first     443
_journal_page_last     446
_journal_paper_category     GO
_journal_paper_doi     10.1107/S2056989019003189
_journal_coeditor_code     JJ2207
_publ_contact_author_name     'Muthukumar Manickam'
_publ_contact_author_address
;
Department of Chemistry,Selvamm Arts and Science College,Namakkal, Tamilnadu,
India
;
_publ_contact_author_email     chemmk70@gmail.com
_publ_contact_author_fax     ?
_publ_contact_author_phone     ?
_publ_section_title
;
Redetermination of the crystal structure of 2-oxo-1,3-thiazolidin-4-iminium
chloride
;
loop_
    _publ_author_name
    _publ_author_footnote
    _publ_author_address
    'Karthikeyan, Ammasai' .
;
Department of Chemistry
Selvamm Arts and Science College
Namakkal, Tamilnadu,
India
;
    'Muthukumar, Manickam' .
;
Department of Chemistry
Selvamm Arts and Science College
Namakkal, Tamilnadu,
India
;
    'Ruckmani, Vadivel' .
;
Department of Chemistry
Selvamm Arts and Science College
Namakkal, Tamilnadu,
India
;
    'Poovarasan, Madehswaran' .
;
Department of Chemistry
Selvamm Arts and Science College
Namakkal, Tamilnadu,
India
;
    'Rajaram, Dhanakotti' .
;
Department of Chemistry, St. Joseph University, Nagaland 797 115,
India
;
    'Jegan Jeniferc, Simson' .
;
X-ray Crystallography Unit, School of Physics, Universiti Sains Malaysia, 11800,
USM, Penang,
Malaysia
;
    'Abdul Razak, Ibrahim' .
;
X-ray Crystallography Unit, School of Physics, Universiti Sains Malaysia, 11800,
USM, Penang,
Malaysia
;
_publ_section_synopsis
;
2-Oxo-1,3-thiazolidin-4-iminium cations interact with a chloride anion
<i>via</i> N---H...Cl hydrogen bonds, forming a supramolecular chain. These
supramolecular chains are further extended by weak C---H...Cl, C---H...O and
C---O...\p intermolecular interactions forming a 3D supramolecular network.
;
_database_code_depnum_ccdc_archive     'CCDC 1901297'
_chemical_name_systematic
;
2-Oxo-1,3-thiazolidin-4-iminium chloride
;
_chemical_name_common     ?
_chemical_formula_moiety     'C3 H5 N2 O S +, Cl -'
_chemical_formula_sum     'C3 H5 Cl N2 O S'
_chemical_formula_iupac     'C3 H5 N2 O S +, Cl -'
_chemical_formula_weight     152.60
_chemical_melting_point     ?
_symmetry_cell_setting     orthorhombic
_symmetry_space_group_name_H-M     'P b c a'
loop_
    _symmetry_equiv_pos_as_xyz
    'x, y, z'
    'x+1/2, -y+1/2, -z'
    '-x, y+1/2, -z+1/2'
    '-x+1/2, -y, z+1/2'
    '-x, -y, -z'
    '-x-1/2, y-1/2, z'
    'x, -y-1/2, z-1/2'
    'x-1/2, y, -z-1/2'
_cell_length_a     7.5106(11)
_cell_length_b     9.3140(13)
_cell_length_c     17.343(3)
_cell_angle_alpha     90.00
_cell_angle_beta     90.00
_cell_angle_gamma     90.00
_cell_volume     1213.2(3)
_cell_formula_units_Z     8
_cell_measurement_reflns_used     1800
_cell_measurement_theta_min     2.35
_cell_measurement_theta_max     30.2
_cell_measurement_temperature     296(2)
_exptl_crystal_description     prism
_exptl_crystal_colour     yellow
_exptl_crystal_size_max     0.54
_exptl_crystal_size_mid     0.45
_exptl_crystal_size_min     0.25
_exptl_crystal_density_diffrn     1.671
_exptl_crystal_density_meas     ?
_exptl_crystal_density_method     'not measured'
_exptl_crystal_F_000     624
_exptl_absorpt_coefficient_mu     0.870
_exptl_absorpt_correction_type     multi-scan
_exptl_absorpt_process_details
;
(SADABS; Bruker, 2009)
;
_exptl_absorpt_correction_T_min     0.6834
_exptl_absorpt_correction_T_max     0.8321
_exptl_special_details     ?
_diffrn_ambient_temperature     296(2)
_diffrn_radiation_type     MoK\a
_diffrn_radiation_wavelength     0.71073
_diffrn_radiation_source     'fine-focus sealed tube'
_diffrn_radiation_monochromator     graphite
_diffrn_measurement_device_type     'Bruker SMART APEXII DUO CCD area detector'
_diffrn_measurement_method     'phi and omega scans'
_diffrn_detector_area_resol_mean     ?
_diffrn_reflns_number     7517
_diffrn_reflns_av_R_equivalents     0.0202
_diffrn_reflns_av_sigmaI/netI     0.0167
_diffrn_reflns_theta_min     2.35
_diffrn_reflns_theta_max     30.20
_diffrn_reflns_theta_full     30.20
_diffrn_measured_fraction_theta_max     0.999
_diffrn_measured_fraction_theta_full     0.999
_diffrn_reflns_limit_h_min     -10
_diffrn_reflns_limit_h_max     10
_diffrn_reflns_limit_k_min     -10
_diffrn_reflns_limit_k_max     13
_diffrn_reflns_limit_l_min     -24
_diffrn_reflns_limit_l_max     20
_diffrn_standards_number     ?
_diffrn_standards_interval_count     ?
_diffrn_standards_interval_time     ?
_diffrn_standards_decay_%     ?
_refine_special_details
;
 Refinement of F^2^ against ALL reflections.  The weighted R-factor wR and
 goodness of fit S are based on F^2^, conventional R-factors R are based
 on F, with F set to zero for negative F^2^. The threshold expression of
 F^2^ > 2sigma(F^2^) is used only for calculating R-factors(gt) etc. and is
 not relevant to the choice of reflections for refinement.  R-factors based
 on F^2^ are statistically about twice as large as those based on F, and R-
 factors based on ALL data will be even larger.
;
_reflns_number_total     1798
_reflns_number_gt     1554
_reflns_threshold_expression     >2sigma(I)
_refine_ls_structure_factor_coef     Fsqd
_refine_ls_matrix_type     full
_refine_ls_R_factor_all     0.0328
_refine_ls_R_factor_gt     0.0270
_refine_ls_wR_factor_gt     0.0725
_refine_ls_wR_factor_ref     0.0768
_refine_ls_goodness_of_fit_ref     1.053
_refine_ls_restrained_S_all     1.053
_refine_ls_number_reflns     1798
_refine_ls_number_parameters     73
_refine_ls_number_restraints     0
_refine_ls_hydrogen_treatment     constr
_refine_ls_weighting_scheme     calc
_refine_ls_weighting_details
         'calc w=1/[\s^2^(Fo^2^)+(0.0384P)^2^+0.4007P] where P=(Fo^2^+2Fc^2^)/3'
_atom_sites_solution_hydrogens     geom
_atom_sites_solution_primary     direct
_atom_sites_solution_secondary     difmap
_refine_ls_shift/su_max     0.001
_refine_ls_shift/su_mean     0.000
_refine_diff_density_max     0.331
_refine_diff_density_min     -0.220
_refine_ls_extinction_method     none
_refine_ls_extinction_coef     ?
loop_
    _atom_type_symbol
    _atom_type_description
    _atom_type_scat_dispersion_real
    _atom_type_scat_dispersion_imag
    _atom_type_scat_source
    'C' 'C' 0.0033 0.0016
                         'International Tables Vol C Tables 4.2.6.8 and 6.1.1.4'
    'H' 'H' 0.0000 0.0000
                         'International Tables Vol C Tables 4.2.6.8 and 6.1.1.4'
    'O' 'O' 0.0106 0.0060
                         'International Tables Vol C Tables 4.2.6.8 and 6.1.1.4'
    'S' 'S' 0.1246 0.1234
                         'International Tables Vol C Tables 4.2.6.8 and 6.1.1.4'
    'N' 'N' 0.0061 0.0033
                         'International Tables Vol C Tables 4.2.6.8 and 6.1.1.4'
    'Cl' 'Cl' 0.1484 0.1585
                         'International Tables Vol C Tables 4.2.6.8 and 6.1.1.4'
_computing_data_collection
;
APEX2 (Bruker, 2009)
;
_computing_cell_refinement
;
SAINT (Bruker, 2009)
;
_computing_data_reduction
;
SAINT (Bruker, 2009)
;
_computing_structure_solution
;
SHELXTL (Sheldrick, 2008)
;
_computing_structure_refinement
;
SHELXTL (Sheldrick, 2008)
;
_computing_molecular_graphics
;
PLATON (Spek, 2009) and Mercury (Macrae <i>et al.</i>, 2008)
;
_computing_publication_material
;
PLATON (Spek, 2009)
;
loop_
    _atom_site_type_symbol
    _atom_site_label
    _atom_site_fract_x
    _atom_site_fract_y
    _atom_site_fract_z
    _atom_site_U_iso_or_equiv
    _atom_site_adp_type
    _atom_site_calc_flag
    _atom_site_refinement_flags
    _atom_site_occupancy
    _atom_site_symmetry_multiplicity
    _atom_site_disorder_assembly
    _atom_site_disorder_group
    S S1 0.37439(5) -0.01239(4) 0.86421(2) 0.03155(11) Uani d . 1 1 . .
    O O1 0.67766(16) 0.25652(11) 0.75866(7) 0.0389(2) Uani d . 1 1 . .
    N N1 0.3380(2) 0.18329(15) 0.97467(7) 0.0409(3) Uani d . 1 1 . .
    H H1 0.3567 0.2663 0.9949 0.049 Uiso calc R 1 1 . .
    H H3 0.2747 0.1209 0.9988 0.049 Uiso calc R 1 1 . .
    C C3 0.40497(18) 0.15240(14) 0.90803(7) 0.0270(3) Uani d . 1 1 . .
    C C2 0.51618(18) 0.03829(13) 0.78499(7) 0.0272(3) Uani d . 1 1 . .
    H H5 0.6172 -0.0263 0.7817 0.033 Uiso calc R 1 1 . .
    H H2 0.4507 0.0336 0.7368 0.033 Uiso calc R 1 1 . .
    C C1 0.57886(18) 0.18932(13) 0.79961(7) 0.0264(3) Uani d . 1 1 . .
    N N2 0.50511(14) 0.24392(11) 0.86677(6) 0.0268(2) Uani d . 1 1 . .
    H H4 0.5224 0.3312 0.8812 0.032 Uiso calc R 1 1 . .
    Cl Cl1 0.63837(5) 0.54422(4) 0.91839(2) 0.03440(11) Uani d . 1 1 . .
loop_
    _atom_site_aniso_label
    _atom_site_aniso_U_11
    _atom_site_aniso_U_22
    _atom_site_aniso_U_33
    _atom_site_aniso_U_12
    _atom_site_aniso_U_13
    _atom_site_aniso_U_23
    S1 0.0393(2) 0.02303(17) 0.03232(19) -0.00807(13) 0.00667(13) -0.00457(12)
    O1 0.0438(6) 0.0310(5) 0.0418(6) -0.0042(5) 0.0099(5) 0.0066(4)
    N1 0.0593(9) 0.0310(6) 0.0325(6) -0.0057(6) 0.0111(6) -0.0077(5)
    C3 0.0311(6) 0.0224(5) 0.0275(6) -0.0007(5) -0.0013(5) -0.0025(4)
    C2 0.0301(6) 0.0255(6) 0.0261(6) -0.0020(5) 0.0015(5) -0.0030(4)
    C1 0.0281(6) 0.0223(5) 0.0289(6) 0.0021(5) -0.0022(5) 0.0028(4)
    N2 0.0312(5) 0.0188(5) 0.0304(5) -0.0014(4) -0.0018(4) -0.0022(4)
    Cl1 0.0453(2) 0.02841(18) 0.02950(18) -0.00821(13) 0.00436(13) -0.00460(12)
_geom_special_details
;
 All esds (except the esd in the dihedral angle between two l.s. planes)
 are estimated using the full covariance matrix.  The cell esds are taken
 into account individually in the estimation of esds in distances, angles
 and torsion angles; correlations between esds in cell parameters are only
 used when they are defined by crystal symmetry.  An approximate (isotropic)
 treatment of cell esds is used for estimating esds involving l.s. planes.
;
loop_
    _geom_bond_atom_site_label_1
    _geom_bond_atom_site_label_2
    _geom_bond_site_symmetry_2
    _geom_bond_distance
    _geom_bond_publ_flag
    S1 C3 . 1.7280(13) ?
    S1 C2 . 1.8013(14) ?
    O1 C1 . 1.2027(17) ?
    N1 C3 . 1.2930(17) ?
    N1 H1 . 0.8600 ?
    N1 H3 . 0.8600 ?
    C3 N2 . 1.3432(16) ?
    C2 C1 . 1.5049(18) ?
    C2 H5 . 0.9700 ?
    C2 H2 . 0.9700 ?
    C1 N2 . 1.3865(17) ?
    N2 H4 . 0.8600 ?
loop_
    _geom_angle_atom_site_label_1
    _geom_angle_atom_site_label_2
    _geom_angle_atom_site_label_3
    _geom_angle_site_symmetry_1
    _geom_angle_site_symmetry_3
    _geom_angle
    _geom_angle_publ_flag
    C3 S1 C2 . . 91.38(6) ?
    C3 N1 H1 . . 120.0 ?
    C3 N1 H3 . . 120.0 ?
    H1 N1 H3 . . 120.0 ?
    N1 C3 N2 . . 123.56(12) ?
    N1 C3 S1 . . 122.62(11) ?
    N2 C3 S1 . . 113.82(9) ?
    C1 C2 S1 . . 107.55(9) ?
    C1 C2 H5 . . 110.2 ?
    S1 C2 H5 . . 110.2 ?
    C1 C2 H2 . . 110.2 ?
    S1 C2 H2 . . 110.2 ?
    H5 C2 H2 . . 108.5 ?
    O1 C1 N2 . . 123.48(12) ?
    O1 C1 C2 . . 125.45(12) ?
    N2 C1 C2 . . 111.06(11) ?
    C3 N2 C1 . . 116.00(11) ?
    C3 N2 H4 . . 122.0 ?
    C1 N2 H4 . . 122.0 ?
loop_
    _geom_torsion_atom_site_label_1
    _geom_torsion_atom_site_label_2
    _geom_torsion_atom_site_label_3
    _geom_torsion_atom_site_label_4
    _geom_torsion_site_symmetry_1
    _geom_torsion_site_symmetry_2
    _geom_torsion_site_symmetry_3
    _geom_torsion_site_symmetry_4
    _geom_torsion
    _geom_torsion_publ_flag
    C2 S1 C3 N1 . . . . -176.63(14) ?
    C2 S1 C3 N2 . . . . 2.92(11) ?
    C3 S1 C2 C1 . . . . -0.44(10) ?
    S1 C2 C1 O1 . . . . 179.02(12) ?
    S1 C2 C1 N2 . . . . -2.00(13) ?
    N1 C3 N2 C1 . . . . 174.68(14) ?
    S1 C3 N2 C1 . . . . -4.87(15) ?
    O1 C1 N2 C3 . . . . -176.60(14) ?
    C2 C1 N2 C3 . . . . 4.40(16) ?
loop_
    _geom_hbond_atom_site_label_D
    _geom_hbond_atom_site_label_H
    _geom_hbond_atom_site_label_A
    _geom_hbond_site_symmetry_A
    _geom_hbond_distance_DH
    _geom_hbond_distance_HA
    _geom_hbond_distance_DA
    _geom_hbond_angle_DHA
    N1 H1 Cl1 5_667 0.86 2.32 3.1484(15) 162
    N1 H3 Cl1 2_457 0.86 2.34 3.1903(15) 170
    N2 H4 Cl1 . 0.86 2.26 3.1026(12) 166
    C2 H2 Cl1 3_646 0.97 2.78 3.7137(14) 163
    C2 H5 O1 6_755 0.97 2.57 3.5190(18) 165
    C1 O1 Cg1 8_657 1.2027(17) 3.1296(14) 3.9430(15) 124.89(9)
