# Supplementary material for: Redetermination of the crystal structure of 2-oxo-1,3-thia­zolidin-4-iminium chloride
Source: Acta Crystallogr E Crystallogr Commun. 2019 Mar 11;75(Pt 4):443–6. doi: 10.1107/S2056989019003189 (PMC6509681; doi:10.1107/S2056989019003189)
Supplement: Supplementary file 2 [file e-75-00443-Isup2.hkl]

#
# h,k,l, Fc-squared, Fo-squared, sigma(Fo-squared) and status flag
#
data_I
_shelx_title ' jjkas1 in Pbca'
_shelx_refln_list_code          4
_shelx_F_calc_maximum      179.65
_exptl_crystal_F_000       600.00
_reflns_d_resolution_high  0.7065
 
loop_
 _symmetry_equiv_pos_as_xyz
 'x, y, z'
 'x+1/2, -y+1/2, -z'
 '-x, y+1/2, -z+1/2'
 '-x+1/2, -y, z+1/2'
 '-x, -y, -z'
 '-x-1/2, y-1/2, z'
 'x, -y-1/2, z-1/2'
 'x-1/2, y, -z-1/2'
 
_cell_length_a     7.5106
_cell_length_b     9.3140
_cell_length_c    17.3429
_cell_angle_alpha  90.000
_cell_angle_beta   90.000
_cell_angle_gamma  90.000
 
_shelx_F_squared_multiplier     1.000
 
loop_
 _refln_index_h
 _refln_index_k
 _refln_index_l
 _refln_F_squared_calc
 _refln_F_squared_meas
 _refln_F_squared_sigma
 _refln_observed_status
   2   0   0     2071.99     2096.29     26.60 o
   4   0   0    14996.06    15103.95    218.91 o
   6   0   0     1775.56     1738.43     37.28 o
   8   0   0     1609.43     1668.63     39.99 o
  10   0   0        4.61        3.39      6.10 o
   2   1   0      270.60      227.49      3.32 o
   4   1   0       41.08       41.60      1.96 o
   6   1   0      537.75      599.28     19.49 o
   8   1   0        0.11        2.87      3.90 o
  10   1   0       16.54       17.65      5.08 o
   0   2   0     4944.96     5397.61     50.05 o
   2   2   0        3.07        1.23      1.52 o
   4   2   0     8447.03     8526.24     79.40 o
   6   2   0       15.99       11.91      2.44 o
   8   2   0     1698.02     1795.03     29.81 o
  10   2   0      127.05      115.32      8.98 o
   2   3   0     6389.89     6818.07     62.12 o
   4   3   0      557.26      576.99      8.43 o
   6   3   0      119.07      122.47      5.69 o
   8   3   0       43.91       46.28      5.01 o
  10   3   0        5.43        7.12      6.78 o
   0   4   0    32274.90    33052.26    409.91 o
   2   4   0       51.13       62.39      2.14 o
   4   4   0     1907.19     1796.52     17.56 o
   6   4   0     1678.13     1752.90     41.00 o
   8   4   0      743.45      736.34     19.59 o
  10   4   0        4.25       -1.02      6.10 o
   2   5   0        9.38       58.61      7.62 o
   4   5   0       36.83       36.36      2.38 o
   6   5   0      339.26      336.16     14.91 o
   8   5   0       72.42       77.94     10.51 o
   0   6   0     2118.00     2084.18     31.01 o
   2   6   0        1.13        6.32      2.05 o
   4   6   0     2983.62     3032.75     41.83 o
   6   6   0      257.84      276.14     10.61 o
   8   6   0       70.49       56.25      9.15 o
   2   7   0     1252.63     1267.97     13.24 o
   4   7   0     1617.35     1637.12     26.82 o
   6   7   0       67.82       60.60      6.35 o
   8   7   0      235.17      249.41     15.59 o
   0   8   0      190.25      193.16      8.81 o
   2   8   0        0.12       -0.89      0.89 o
   4   8   0        8.17        6.59      2.75 o
   6   8   0      123.85      111.45     16.77 o
   8   8   0       62.81       42.36      9.15 o
   2   9   0       25.70       25.58      2.96 o
   4   9   0       35.44       30.82      3.56 o
   6   9   0        0.93       -3.12      3.12 o
   0  10   0      653.34      593.37     18.98 o
   2  10   0       81.68       66.55     11.35 o
   4  10   0       33.40       30.16      7.12 o
   6  10   0      132.25      129.79     14.57 o
   2  11   0      447.63      438.87     17.96 o
   4  11   0      306.15      340.57     19.65 o
   0  12   0        8.48        1.36      3.73 o
   2  12   0        0.21       -1.74      1.74 o
   4  12   0        4.52        2.03      4.74 o
   1   1   1      688.78      615.95      4.74 o
   2   1   1    13447.96    13676.38    115.01 o
   3   1   1      155.34      174.27      2.66 o
   4   1   1      388.04      392.10      4.25 o
   5   1   1      124.42      132.67      3.00 o
   6   1   1     2520.34     2576.82     25.24 o
   7   1   1       84.16       84.86      3.95 o
   8   1   1        7.89        9.42      2.37 o
   9   1   1       75.70       79.50      5.03 o
  10   1   1       92.16       96.22      5.84 o
   0   2   1     6558.27     6694.19     47.44 o
   1   2   1        0.47        4.01      0.88 o
   2   2   1      669.82      746.88      5.73 o
   3   2   1      189.19      150.01      2.20 o
   4   2   1      121.90      112.70      4.21 o
   5   2   1      187.06      159.60      3.35 o
   6   2   1        5.63        3.92      1.41 o
   7   2   1       17.66       14.83      2.28 o
   8   2   1        1.96        5.59      2.20 o
   9   2   1       82.56       78.99      5.00 o
  10   2   1        1.64       -2.74      2.74 o
   1   3   1     1152.93     1225.45      8.41 o
   2   3   1     5931.02     6016.46     33.90 o
   3   3   1     1048.08     1058.32      8.23 o
   4   3   1        0.31       -0.25      0.47 o
   5   3   1       10.98       12.63      1.30 o
   6   3   1     1230.87     1199.84     14.27 o
   7   3   1        0.12        2.32      1.63 o
   8   3   1        0.27        2.04      2.07 o
   9   3   1       61.85       64.92      4.65 o
  10   3   1       27.64       29.40      5.74 o
   0   4   1       49.78       47.87      2.06 o
   1   4   1     7328.07     7458.88     44.13 o
   2   4   1       17.29       16.72      0.73 o
   3   4   1     1720.09     1709.90     12.16 o
   4   4   1       78.44       75.27      3.39 o
   5   4   1     1856.12     1897.63     14.94 o
   6   4   1      651.96      651.22      9.55 o
   7   4   1       67.37       51.91      3.37 o
   8   4   1       63.79       62.99      5.02 o
   9   4   1      141.72      141.49      8.98 o
  10   4   1       23.92       26.34      5.63 o
   1   5   1     1624.54     1734.02     10.23 o
   2   5   1     1595.27     1555.51     10.92 o
   3   5   1      580.09      585.02     19.58 o
   4   5   1      442.97      423.28      6.44 o
   5   5   1      236.57      247.05      4.17 o
   6   5   1      672.01      675.95     18.15 o
   7   5   1       78.16       70.07      6.46 o
   8   5   1       46.22       43.12      6.61 o
   9   5   1       41.16       38.43      8.64 o
   0   6   1      919.61      997.15      9.61 o
   1   6   1     2308.43     2318.54     12.77 o
   2   6   1      265.68      278.39      3.49 o
   3   6   1     1654.40     1661.58     15.24 o
   4   6   1       60.11       54.45      4.91 o
   5   6   1      633.76      663.07     17.77 o
   6   6   1      127.11      125.56      5.48 o
   7   6   1      179.49      191.01      8.98 o
   8   6   1        3.82        3.76      4.19 o
   9   6   1       97.90      115.94      9.46 o
   1   7   1     1052.79     1020.12      7.71 o
   2   7   1      737.88      760.06      6.89 o
   3   7   1      938.79      935.68     15.66 o
   4   7   1       73.86       79.08      4.11 o
   5   7   1      673.03      676.55     11.51 o
   6   7   1      154.21      148.11      5.92 o
   7   7   1      136.55      144.77     13.72 o
   8   7   1        7.37       11.72      4.39 o
   0   8   1      161.33      137.26      5.39 o
   1   8   1      737.57      714.69      8.38 o
   2   8   1        0.20        0.10      0.67 o
   3   8   1      189.52      190.41      3.79 o
   4   8   1       17.15       19.03      2.50 o
   5   8   1      525.20      547.78     13.36 o
   6   8   1      104.25      116.83      5.62 o
   7   8   1        7.69        8.54      3.71 o
   8   8   1        5.38        2.28      6.61 o
   1   9   1      521.79      530.92      8.34 o
   2   9   1       79.57       72.37      3.23 o
   3   9   1      519.31      526.18     10.08 o
   4   9   1        3.23        3.25      2.02 o
   5   9   1      104.99      115.82      5.31 o
   6   9   1        4.58        7.75      2.78 o
   7   9   1      302.01      322.48     16.27 o
   0  10   1      199.97      178.13      7.18 o
   1  10   1      519.20      514.19      8.67 o
   2  10   1       10.27       12.38      1.76 o
   3  10   1      172.68      178.48      9.11 o
   4  10   1      361.91      390.96     14.13 o
   5  10   1      234.17      238.04     12.08 o
   6  10   1      100.07       79.38      8.59 o
   1  11   1      417.91      419.87      8.17 o
   2  11   1       21.28       18.01      2.06 o
   3  11   1      973.82     1002.80     23.35 o
   4  11   1        2.27       -0.03      3.09 o
   5  11   1       84.37       73.61      8.15 o
   0  12   1      119.01      101.87      6.56 o
   1  12   1       33.41       31.73      3.57 o
   2  12   1        5.00        1.62      2.04 o
   3  12   1       90.27       95.35      8.38 o
   4  12   1      107.95      109.18      9.49 o
   1  13   1      175.36      159.93      7.28 o
   0   0   2      505.14      473.47      6.56 o
   1   0   2      137.37       79.48      1.52 o
   2   0   2     2542.41     2445.17     20.75 o
   3   0   2      305.92      319.42      4.77 o
   4   0   2     1830.98     1904.70     26.74 o
   5   0   2       73.16       69.64      3.83 o
   6   0   2        1.10       -0.68      2.03 o
   7   0   2      606.71      641.60     25.92 o
   8   0   2       83.91       70.21      6.11 o
   9   0   2       18.33       13.52      3.95 o
  10   0   2       47.53       46.69      8.98 o
   1   1   2     7216.44     6980.19     60.83 o
   2   1   2    13946.67    14202.71    140.83 o
   3   1   2     1629.89     1646.36     11.46 o
   4   1   2      693.73      677.07      6.07 o
   5   1   2      235.50      199.38      3.75 o
   6   1   2        0.01        1.59      1.44 o
   7   1   2       16.60       21.82      2.92 o
   8   1   2        9.58        3.51      2.07 o
   9   1   2       17.48       13.35      2.86 o
  10   1   2       27.72       22.89      3.75 o
   0   2   2     1260.80     1567.09     15.14 o
   1   2   2       41.61       29.96      0.48 o
   2   2   2     1382.98     1484.43     10.16 o
   3   2   2      499.03      539.00      5.04 o
   4   2   2      657.37      664.64      6.85 o
   5   2   2       13.08       16.15      1.41 o
   6   2   2       12.30       12.28      2.49 o
   7   2   2      220.26      218.27      5.66 o
   8   2   2       44.58       45.59      5.28 o
   9   2   2        0.07       -0.68      2.33 o
  10   2   2        8.06        4.35      2.74 o
   1   3   2     7647.02     7891.48     46.80 o
   2   3   2      119.64      135.78      1.72 o
   3   3   2      891.82      811.47      6.76 o
   4   3   2      327.31      345.48      4.25 o
   5   3   2       43.29       29.83      1.84 o
   6   3   2      211.66      219.44      5.25 o
   7   3   2      606.34      621.59     10.06 o
   8   3   2       12.00       10.19      2.42 o
   9   3   2       62.13       54.67      4.45 o
  10   3   2       80.47       69.66      5.98 o
   0   4   2     3530.33     3850.82     31.15 o
   1   4   2      140.56      133.96      2.19 o
   2   4   2        0.65        0.91      0.26 o
   3   4   2      201.46      216.34      2.78 o
   4   4   2       14.60        9.29      0.89 o
   5   4   2      304.13      284.33      8.60 o
   6   4   2       48.52       48.09      2.96 o
   7   4   2      254.89      250.28      6.27 o
   8   4   2        2.74       -1.00      2.39 o
   9   4   2       41.47       41.82      5.99 o
  10   4   2       18.84       11.18      4.79 o
   1   5   2     1963.58     1901.41     12.04 o
   2   5   2     1274.19     1257.11     11.26 o
   3   5   2     5609.74     5800.54     39.61 o
   4   5   2      480.54      494.73      5.31 o
   5   5   2     2554.74     2623.01     22.00 o
   6   5   2       26.79       34.02      3.03 o
   7   5   2       98.60       92.74      7.31 o
   8   5   2      158.59      155.25      8.87 o
   9   5   2        7.36        6.81      4.39 o
   0   6   2      463.58      480.84      6.37 o
   1   6   2     2334.41     2378.62     14.93 o
   2   6   2      379.67      372.60      4.28 o
   3   6   2     1417.25     1470.38     12.51 o
   4   6   2        0.03        0.51      1.12 o
   5   6   2      748.15      739.10     11.68 o
   6   6   2      191.77      194.44      7.28 o
   7   6   2      298.72      316.82     11.62 o
   8   6   2       28.29       27.45      5.15 o
   9   6   2       95.07       99.14      8.74 o
   1   7   2     1764.83     1763.19     11.11 o
   2   7   2      976.26      953.04      9.26 o
   3   7   2      987.14      979.87      9.89 o
   4   7   2       59.40       56.71      3.62 o
   5   7   2       88.51       96.05      6.55 o
   6   7   2      127.11      134.22      5.87 o
   7   7   2      718.27      801.41     19.05 o
   8   7   2       22.56       15.90      9.66 o
   0   8   2      854.27      879.58     15.53 o
   1   8   2     1630.08     1613.82     13.47 o
   2   8   2      351.68      324.04      4.54 o
   3   8   2     1397.63     1432.06     13.22 o
   4   8   2      297.61      294.69      6.14 o
   5   8   2      646.27      693.05     12.05 o
   6   8   2      244.32      260.04      7.81 o
   7   8   2      263.94      287.23     11.38 o
   8   8   2       13.85        8.18      4.43 o
   1   9   2      239.04      238.79      7.43 o
   2   9   2      153.03      157.25      3.93 o
   3   9   2     1440.35     1487.84     15.41 o
   4   9   2       83.10       77.85      4.50 o
   5   9   2      483.28      511.69      9.49 o
   6   9   2        5.33        3.32      2.27 o
   7   9   2       39.13       40.49      4.84 o
   0  10   2       78.43       79.75      5.01 o
   1  10   2      951.76      936.24     12.59 o
   2  10   2        3.61        3.41      1.20 o
   3  10   2      213.46      211.60      9.14 o
   4  10   2      353.47      380.75     13.98 o
   5  10   2      773.22      843.65     22.62 o
   6  10   2       79.63       78.52      6.06 o
   1  11   2      564.94      562.72      9.61 o
   2  11   2        0.04       -0.65      1.76 o
   3  11   2       83.71       91.47      4.47 o
   4  11   2        9.22       13.88      4.48 o
   5  11   2       44.55       34.10     10.51 o
   0  12   2      105.27      102.14      9.15 o
   1  12   2      582.86      602.79     10.52 o
   2  12   2       77.23       76.30      6.00 o
   3  12   2      258.29      300.89     13.02 o
   4  12   2      106.82      101.37     18.30 o
   1  13   2        0.35        0.00      2.36 o
   1   1   3     7934.09     8167.76     43.05 o
   2   1   3    29927.51    30104.95    240.75 o
   3   1   3      587.99      520.85      5.88 o
   4   1   3       44.58       27.66      1.46 o
   5   1   3      710.63      693.17      8.38 o
   6   1   3     2502.78     2506.64     24.77 o
   7   1   3      365.19      341.18      7.20 o
   8   1   3      118.70      119.19      5.00 o
   9   1   3      121.30      118.25      7.19 o
  10   1   3      185.52      178.12      9.74 o
   0   2   3     4770.60     4963.40     45.64 o
   1   2   3     1495.30     1417.86      8.86 o
   2   2   3      549.68      570.01      4.85 o
   3   2   3      260.13      284.46      3.42 o
   4   2   3     1873.77     1922.62     14.16 o
   5   2   3        8.64        5.87      1.05 o
   6   2   3       30.79       26.41      2.39 o
   7   2   3        0.19        0.79      1.70 o
   8   2   3       51.16       47.04      3.75 o
   9   2   3        0.04       -1.99      1.99 o
  10   2   3        4.25        7.89      3.04 o
   1   3   3     3184.46     3297.44     20.77 o
   2   3   3     3290.24     3212.26     19.08 o
   3   3   3     2866.42     3011.79     19.84 o
   4   3   3      644.49      670.19      8.45 o
   5   3   3       55.12       53.89      2.93 o
   6   3   3     1030.23     1017.77     12.84 o
   7   3   3      831.87      848.71     12.20 o
   8   3   3      354.87      345.55      7.95 o
   9   3   3       53.02       49.28      5.02 o
  10   3   3      216.24      213.28      8.85 o
   0   4   3      509.71      396.43      4.69 o
   1   4   3      181.34      208.63      3.83 o
   2   4   3      238.07      259.66      2.95 o
   3   4   3        0.49        0.53      0.44 o
   4   4   3     1248.18     1296.46     10.47 o
   5   4   3        0.49       -0.54      0.92 o
   6   4   3       12.45        8.92      1.72 o
   7   4   3       35.03       37.04      3.70 o
   8   4   3       29.17       28.60      4.03 o
   9   4   3       30.11       33.71      5.63 o
  10   4   3       80.88       91.48      8.98 o
   1   5   3     2102.51     2251.33     15.29 o
   2   5   3     2739.96     2838.43     19.13 o
   3   5   3      194.89      182.72     10.04 o
   4   5   3        0.35        1.90      0.79 o
   5   5   3      617.92      626.03     12.33 o
   6   5   3      295.24      275.93      6.74 o
   7   5   3      100.87       91.96      5.40 o
   8   5   3        8.24       17.64      4.55 o
   9   5   3       67.80       53.37      6.83 o
   0   6   3      847.09      824.20      7.46 o
   1   6   3      474.04      475.79      4.42 o
   2   6   3      855.23      839.18      7.51 o
   3   6   3      620.04      620.89      6.45 o
   4   6   3      871.00      844.81      8.50 o
   5   6   3        3.58        4.26      1.88 o
   6   6   3      488.39      501.00     11.31 o
   7   6   3       30.50       32.11      4.87 o
   8   6   3       32.54       21.13      7.96 o
   9   6   3        1.60       -3.90      3.90 o
   1   7   3      357.63      337.48      4.08 o
   2   7   3      205.03      188.04      3.21 o
   3   7   3      855.51      859.14      9.21 o
   4   7   3        1.85        2.23      1.38 o
   5   7   3      178.97      183.80      6.80 o
   6   7   3       22.98       16.37      3.46 o
   7   7   3      147.55      152.72      8.62 o
   8   7   3        3.40       -1.02      3.83 o
   0   8   3      221.99      221.49      6.04 o
   1   8   3      194.48      183.82      4.01 o
   2   8   3      154.70      149.42      2.97 o
   3   8   3      166.27      149.31      3.65 o
   4   8   3      550.75      584.45      8.97 o
   5   8   3       47.67       55.43      4.02 o
   6   8   3        0.46        3.30      2.14 o
   7   8   3       26.27       29.36      5.27 o
   8   8   3        0.00        1.57      4.19 o
   1   9   3      255.46      267.61      5.70 o
   2   9   3      571.39      549.38     10.16 o
   3   9   3      350.42      344.48      6.36 o
   4   9   3        0.21        0.28      2.37 o
   5   9   3       49.50       48.41      4.12 o
   6   9   3       30.06       28.91      3.34 o
   7   9   3      139.41      136.47      7.35 o
   0  10   3        1.95        2.23      2.71 o
   1  10   3       22.63       21.96      2.25 o
   2  10   3       31.84       32.58      2.31 o
   3  10   3       90.44       84.85      9.31 o
   4  10   3        5.88        1.78      2.99 o
   5  10   3        7.26        6.70      3.31 o
   6  10   3       43.05       40.63      4.64 o
   1  11   3       24.64       26.53      2.65 o
   2  11   3       98.17       91.20      5.19 o
   3  11   3      124.70      129.44      8.30 o
   4  11   3        0.80       -2.76      2.76 o
   5  11   3      128.88      144.53     10.23 o
   0  12   3      640.33      663.03     17.62 o
   1  12   3      244.01      238.97      6.48 o
   2  12   3       65.15       61.49      4.81 o
   3  12   3      204.29      203.19     10.89 o
   4  12   3      179.61      192.15     11.97 o
   1  13   3        7.73        2.87      2.78 o
   0   0   4     7193.81     7274.66    171.98 o
   1   0   4      582.92      700.75     12.82 o
   2   0   4     3286.24     3314.47     32.13 o
   3   0   4        4.45        1.54      0.62 o
   4   0   4     3405.52     3403.04     34.81 o
   5   0   4     3009.89     3047.38     51.17 o
   6   0   4       39.37       42.62      4.74 o
   7   0   4      101.17      102.10     11.86 o
   8   0   4     1597.89     1708.40     49.98 o
   9   0   4      463.92      496.42     14.62 o
  10   0   4        3.67       -3.50      3.57 o
   1   1   4      916.40      969.92      6.17 o
   2   1   4      804.53      868.93      5.98 o
   3   1   4       49.36       57.64      1.42 o
   4   1   4       43.37       43.23      1.89 o
   5   1   4        0.10        1.68      0.94 o
   6   1   4        0.64        4.62      2.85 o
   7   1   4        3.65        2.64      1.71 o
   8   1   4       16.40       12.26      2.47 o
   9   1   4        0.12        2.14      2.26 o
  10   1   4       21.68       13.27      3.27 o
   0   2   4    17765.89    18114.90    168.69 o
   1   2   4    11197.26    11593.55     64.38 o
   2   2   4     7469.54     7833.33     39.27 o
   3   2   4     2265.44     2117.90     14.78 o
   4   2   4    12595.80    12832.68    103.83 o
   5   2   4     2052.87     2033.86     16.95 o
   6   2   4       40.99       35.33      2.65 o
   7   2   4       86.77       69.03      3.91 o
   8   2   4      120.10      105.52      8.34 o
   9   2   4       45.32       43.65      4.01 o
  10   2   4       74.25       72.27      5.70 o
   1   3   4      627.41      655.30      4.94 o
   2   3   4       31.71       37.65      1.12 o
   3   3   4      777.69      785.15      7.04 o
   4   3   4      173.17      175.99      3.03 o
   5   3   4        6.95        4.07      1.05 o
   6   3   4       22.06       20.50      2.23 o
   7   3   4      436.44      432.78      8.27 o
   8   3   4       41.09       40.37      4.88 o
   9   3   4        0.32        2.98      2.74 o
  10   3   4       26.90       19.75      5.85 o
   0   4   4     3013.28     3184.52     30.81 o
   1   4   4     1203.44     1258.15      9.42 o
   2   4   4      467.71      535.95      5.53 o
   3   4   4      606.13      665.98      6.31 o
   4   4   4      964.98      898.80      8.06 o
   5   4   4      651.94      604.96      7.40 o
   6   4   4       57.12       56.84      3.03 o
   7   4   4       97.33       96.34      4.92 o
   8   4   4      825.35      845.97     15.52 o
   9   4   4       31.30       29.26      4.39 o
   1   5   4     3335.41     3529.71     22.89 o
   2   5   4      281.26      291.67      3.38 o
   3   5   4     1079.04     1107.08      8.65 o
   4   5   4     1069.97     1091.36     10.36 o
   5   5   4        3.14        1.05      1.27 o
   6   5   4       27.74       25.36      2.83 o
   7   5   4      500.02      524.98     11.11 o
   8   5   4      224.10      231.49     10.66 o
   9   5   4       13.42        3.79      4.43 o
   0   6   4     1638.92     1594.42     26.90 o
   1   6   4       17.30       19.04      0.99 o
   2   6   4      572.90      580.70      5.33 o
   3   6   4      190.18      183.76      3.32 o
   4   6   4     2005.67     2076.49     15.77 o
   5   6   4       70.69       68.68      3.33 o
   6   6   4       12.68       17.73      3.03 o
   7   6   4       23.98       18.14      4.29 o
   8   6   4       27.04       31.12      5.51 o
   9   6   4       30.75       25.75      5.63 o
   1   7   4      687.29      638.56      6.77 o
   2   7   4      278.39      283.33      3.16 o
   3   7   4      132.54      128.15      3.30 o
   4   7   4      153.93      140.74      4.25 o
   5   7   4       43.28       47.72      3.30 o
   6   7   4       29.74       25.48      3.82 o
   7   7   4      111.57      103.20      8.15 o
   8   7   4       15.01       12.34      4.67 o
   0   8   4     1138.31     1082.46     14.39 o
   1   8   4        1.97        2.29      0.86 o
   2   8   4      318.57      302.80      4.73 o
   3   8   4        3.48        3.44      1.22 o
   4   8   4       66.92       65.70      3.79 o
   5   8   4       56.53       58.51      3.84 o
   6   8   4       22.91       16.60      3.08 o
   7   8   4        6.51        3.72      2.92 o
   8   8   4      170.86      185.46      8.54 o
   1   9   4       40.93       45.25      2.74 o
   2   9   4        2.50        3.83      1.37 o
   3   9   4      102.65       96.50      3.68 o
   4   9   4      222.18      219.24      6.48 o
   5   9   4      266.73      278.28      7.95 o
   6   9   4      102.08       95.29     12.80 o
   7   9   4      218.81      227.77      9.60 o
   0  10   4        1.95        3.33      1.94 o
   1  10   4      155.71      147.68      4.63 o
   2  10   4      109.87      103.69      3.50 o
   3  10   4       50.77       50.42      3.95 o
   4  10   4       55.43       56.47     17.28 o
   5  10   4      100.23       98.12      5.88 o
   6  10   4       13.33       14.76      3.57 o
   1  11   4       12.61       15.43      2.18 o
   2  11   4      598.18      616.48     13.03 o
   3  11   4        0.45        1.10      1.96 o
   4  11   4        0.05       -1.97      2.82 o
   5  11   4        0.52       -0.42      3.32 o
   0  12   4       81.04       81.63      6.26 o
   1  12   4      122.39      120.27      5.72 o
   2  12   4      140.39      139.48      6.52 o
   3  12   4       23.55       18.01      3.03 o
   4  12   4       17.96       13.72      6.01 o
   1   1   5     2855.89     2882.50     19.08 o
   2   1   5      302.11      277.86      2.96 o
   3   1   5      321.38      280.63      3.52 o
   4   1   5      195.02      189.89      2.98 o
   5   1   5      198.79      201.24      4.57 o
   6   1   5      212.03      190.18      4.99 o
   7   1   5      349.92      351.09      7.41 o
   8   1   5       19.46       13.90      2.53 o
   9   1   5       23.06       27.45      3.39 o
  10   1   5       79.26       77.66      5.46 o
   0   2   5     4665.81     4735.57     38.63 o
   1   2   5      953.37      934.36      6.72 o
   2   2   5        0.24        1.07      0.38 o
   3   2   5      154.15      193.98      3.41 o
   4   2   5      632.20      636.04      6.53 o
   5   2   5     1152.00     1222.93     16.46 o
   6   2   5       26.37       21.59      2.26 o
   7   2   5        1.79       -0.15      1.64 o
   8   2   5       56.25       49.67      3.76 o
   9   2   5      143.73      133.11      5.67 o
  10   2   5        0.16        2.72      3.34 o
   1   3   5      129.70      139.01      1.87 o
   2   3   5     3207.73     3368.42     19.26 o
   3   3   5        6.74        8.98      0.72 o
   4   3   5        1.85        0.25      0.66 o
   5   3   5       68.23       68.14      2.52 o
   6   3   5      393.13      376.38      7.10 o
   7   3   5      132.77      134.04      4.76 o
   8   3   5        0.58       -1.36      2.16 o
   9   3   5        2.85       -0.51      2.84 o
  10   3   5       55.98       51.00      5.47 o
   0   4   5     2259.05     2248.08     39.54 o
   1   4   5     2236.18     2216.04     13.86 o
   2   4   5       99.03      124.16      2.13 o
   3   4   5     2458.44     2498.75     14.37 o
   4   4   5      485.33      443.89      5.17 o
   5   4   5      347.15      306.00      5.01 o
   6   4   5       38.79       36.36      5.06 o
   7   4   5      428.48      403.13     12.97 o
   8   4   5      196.16      232.66      8.10 o
   9   4   5        0.12       -1.73      2.73 o
   1   5   5       80.93       83.96      1.90 o
   2   5   5      747.68      730.28      6.33 o
   3   5   5       14.68       10.86      0.96 o
   4   5   5       92.36       98.54      2.92 o
   5   5   5       48.57       45.49      3.52 o
   6   5   5      514.27      529.63     12.23 o
   7   5   5       33.54       33.52      3.64 o
   8   5   5        7.35        5.87      3.71 o
   9   5   5       55.57       52.76      6.95 o
   0   6   5     2946.67     2975.34     31.02 o
   1   6   5     1980.04     2023.88     15.89 o
   2   6   5        3.65        7.68      1.38 o
   3   6   5      461.71      452.84      4.94 o
   4   6   5      995.75     1025.18      9.43 o
   5   6   5     1413.80     1485.99     14.61 o
   6   6   5       51.18       61.76      8.01 o
   7   6   5      100.99      100.68      8.30 o
   8   6   5      162.35      184.77     10.51 o
   9   6   5       72.25       70.16      7.90 o
   1   7   5     1031.02     1009.53      9.56 o
   2   7   5     1939.64     1960.83     12.72 o
   3   7   5      429.32      426.83      5.56 o
   4   7   5       57.01       52.93      3.17 o
   5   7   5      580.67      611.31      8.45 o
   6   7   5      466.37      481.49      9.85 o
   7   7   5       22.11       24.90      4.15 o
   8   7   5       27.50       31.22      7.12 o
   0   8   5     2898.09     2999.15     34.64 o
   1   8   5      486.29      482.81      6.22 o
   2   8   5       15.33       15.98      1.27 o
   3   8   5       85.54       97.53      3.47 o
   4   8   5      649.90      675.17      9.95 o
   5   8   5      575.19      558.79      9.61 o
   6   8   5       52.88       49.29      4.16 o
   7   8   5       26.53       19.93      3.96 o
   8   8   5      140.43      156.47      8.02 o
   1   9   5      830.97      759.31     10.81 o
   2   9   5     1312.21     1361.33     12.37 o
   3   9   5      407.49      413.51      8.73 o
   4   9   5       31.49       31.15      3.36 o
   5   9   5       16.56       16.26      2.93 o
   6   9   5      482.40      524.18     13.03 o
   7   9   5      261.95      271.28     10.72 o
   0  10   5      299.98      308.55     18.81 o
   1  10   5      177.55      173.82      5.04 o
   2  10   5        1.15        2.04      1.10 o
   3  10   5      128.18      129.78      6.01 o
   4  10   5      255.77      280.00      9.49 o
   5  10   5       39.68       39.49      4.13 o
   6  10   5        6.12        6.52      3.23 o
   1  11   5       91.43       98.61      4.16 o
   2  11   5      664.31      714.91     14.44 o
   3  11   5      149.19      147.74      6.79 o
   4  11   5       25.73       19.43      4.77 o
   5  11   5        2.62        0.68      5.76 o
   0  12   5      439.18      432.75     12.78 o
   1  12   5       20.03       18.34      2.50 o
   2  12   5        0.00        0.29      2.10 o
   3  12   5        1.09        0.31      2.14 o
   0   0   6     9075.49     9995.96    111.52 o
   1   0   6     4848.61     5201.28     42.67 o
   2   0   6      296.32      313.32      4.73 o
   3   0   6     4626.55     4871.99     40.90 o
   4   0   6     1623.89     1683.77     17.38 o
   5   0   6      209.18      195.31      6.59 o
   6   0   6      162.09      146.30      6.23 o
   7   0   6      381.92      382.91     11.14 o
   8   0   6        9.84        5.54      3.47 o
   9   0   6       30.13       29.82      5.03 o
  10   0   6        3.71        1.42      4.74 o
   1   1   6       45.44       40.30      1.07 o
   2   1   6        4.80        3.15      1.10 o
   3   1   6     2075.25     2136.20     13.67 o
   4   1   6     1273.22     1278.76     11.03 o
   5   1   6      136.92      123.12      3.68 o
   6   1   6      190.25      188.16      5.08 o
   7   1   6      104.01      100.13      4.28 o
   8   1   6       55.25       49.55      3.92 o
   9   1   6       45.43       45.38      4.05 o
  10   1   6       13.23       17.28      3.77 o
   0   2   6     1450.19     1441.79     13.92 o
   1   2   6     3014.25     3217.25     29.22 o
   2   2   6      386.33      461.25      4.06 o
   3   2   6     1488.31     1484.90     10.44 o
   4   2   6      122.16      110.89      2.50 o
   5   2   6      947.04      988.68     14.25 o
   6   2   6      100.84      101.02      3.78 o
   7   2   6       60.48       53.15      3.61 o
   8   2   6       99.40       89.36      4.77 o
   9   2   6      401.11      392.10      9.31 o
  10   2   6       24.41       17.21      4.17 o
   1   3   6      996.27     1085.67      7.85 o
   2   3   6     6943.19     7198.51     47.25 o
   3   3   6     1290.25     1453.45      9.82 o
   4   3   6      790.64      768.57      7.71 o
   5   3   6       75.88       79.85      6.18 o
   6   3   6      535.18      535.86     11.49 o
   7   3   6      231.06      228.67      6.18 o
   8   3   6       61.81       57.84      6.60 o
   9   3   6      130.49      137.01      6.80 o
  10   3   6        6.57        2.64      3.37 o
   0   4   6      299.09      256.07      5.06 o
   1   4   6     2581.10     2594.01     16.28 o
   2   4   6      825.80      851.96      6.46 o
   3   4   6      910.88      882.77      6.44 o
   4   4   6        0.57        1.03      0.72 o
   5   4   6      720.36      714.41      8.56 o
   6   4   6      311.79      295.68      7.59 o
   7   4   6       93.23       92.78      5.19 o
   8   4   6       58.78       63.39      5.14 o
   9   4   6       97.03       82.89      6.19 o
   1   5   6       49.15       32.85      1.41 o
   2   5   6     1261.37     1181.36      9.18 o
   3   5   6      132.80      132.41      2.56 o
   4   5   6       76.70       74.51      2.31 o
   5   5   6      146.99      138.23      3.74 o
   6   5   6      766.38      765.94     16.63 o
   7   5   6        0.45        1.00      2.24 o
   8   5   6      145.72      155.76      9.56 o
   9   5   6       26.79       27.18      7.12 o
   0   6   6     1126.67     1072.82     14.21 o
   1   6   6      599.15      542.88      5.70 o
   2   6   6      344.91      348.47      4.22 o
   3   6   6     1356.56     1326.74     10.49 o
   4   6   6      500.72      502.84      6.97 o
   5   6   6       92.32       92.97      5.67 o
   6   6   6       96.18       89.55      4.04 o
   7   6   6      220.04      218.42      8.07 o
   8   6   6        8.55        7.80      3.49 o
   9   6   6       41.61       45.45      5.73 o
   1   7   6     2047.11     2089.29     16.93 o
   2   7   6     2956.63     3057.33     21.57 o
   3   7   6       50.60       45.73      1.82 o
   4   7   6      167.31      157.37      3.50 o
   5   7   6        8.76        6.79      1.93 o
   6   7   6      396.34      422.27      9.38 o
   7   7   6       96.49       96.16      6.51 o
   8   7   6       19.97       12.35      3.76 o
   0   8   6      475.43      520.77      9.33 o
   1   8   6      664.75      645.29      7.55 o
   2   8   6       47.32       52.05      1.90 o
   3   8   6       42.92       37.47      2.70 o
   4   8   6      325.29      351.93      8.16 o
   5   8   6      601.96      612.20     10.08 o
   6   8   6       12.83       18.20      3.09 o
   7   8   6       21.31       14.49      3.71 o
   8   8   6      268.27      304.71     10.80 o
   1   9   6        0.74        1.55      1.21 o
   2   9   6      578.89      558.40      7.82 o
   3   9   6       74.71       61.80      3.45 o
   4   9   6        2.75        2.34      2.10 o
   5   9   6       66.80       61.21      4.86 o
   6   9   6      222.39      237.03      8.90 o
   7   9   6       19.03       13.08      5.15 o
   0  10   6     2557.42     2635.20     57.44 o
   1  10   6       88.77       86.22      3.78 o
   2  10   6       39.47       38.87      2.47 o
   3  10   6      158.27      165.17      6.85 o
   4  10   6     1042.98     1103.53     16.58 o
   5  10   6       47.76       40.46      4.09 o
   6  10   6       24.84       21.34      4.15 o
   1  11   6      591.65      638.17     12.96 o
   2  11   6       54.82       54.63      9.59 o
   3  11   6        0.03       -1.07      3.02 o
   4  11   6       83.68       67.47      7.49 o
   5  11   6       49.25       33.61      6.01 o
   0  12   6      472.36      457.24     19.99 o
   1  12   6       46.65       40.05      3.35 o
   2  12   6        0.01       -0.42      2.05 o
   3  12   6        6.08        4.72      2.50 o
   1   1   7     3971.52     4005.97     25.68 o
   2   1   7     3305.03     3429.80     24.43 o
   3   1   7    11105.74    11377.98     64.03 o
   4   1   7       82.05       86.46      2.05 o
   5   1   7     1502.55     1466.07     16.13 o
   6   1   7      511.26      537.62     14.43 o
   7   1   7     1463.84     1563.22     20.20 o
   8   1   7        5.17        0.71      2.11 o
   9   1   7       23.52       21.38      3.33 o
  10   1   7       26.24       30.47      4.18 o
   0   2   7        1.81       -0.54      0.54 o
   1   2   7      818.51      799.76      7.81 o
   2   2   7       50.74       51.60      1.44 o
   3   2   7      109.09      121.85      2.42 o
   4   2   7       57.58       51.17      1.77 o
   5   2   7      113.69      111.36      3.36 o
   6   2   7       18.17       17.70      2.47 o
   7   2   7       26.88       21.45      2.65 o
   8   2   7       35.26       38.07      3.55 o
   9   2   7       44.34       42.42      4.75 o
  10   2   7        2.43       -1.88      3.03 o
   1   3   7     4804.46     4794.25     30.40 o
   2   3   7      834.64      820.79      6.81 o
   3   3   7     4771.20     4866.23     27.94 o
   4   3   7      455.66      499.16      5.59 o
   5   3   7     2519.47     2554.63     18.87 o
   6   3   7      232.48      239.99      5.73 o
   7   3   7      331.77      350.39      7.83 o
   8   3   7       89.85       91.60      5.88 o
   9   3   7       39.11       37.84      4.56 o
   0   4   7     1889.13     1901.00     18.12 o
   1   4   7      421.23      445.86      4.63 o
   2   4   7       84.96       82.27      1.98 o
   3   4   7       26.52       27.81      1.29 o
   4   4   7      263.60      256.01      3.62 o
   5   4   7      315.46      319.51      6.05 o
   6   4   7      118.81      114.10      4.44 o
   7   4   7       31.32       30.11      3.56 o
   8   4   7        0.02        1.44      2.68 o
   9   4   7      150.67      150.73      7.50 o
   1   5   7      888.72      891.36      8.70 o
   2   5   7      234.72      200.42      3.13 o
   3   5   7     2075.28     2023.03     14.56 o
   4   5   7      101.24       95.04      3.19 o
   5   5   7      137.17      128.54      3.80 o
   6   5   7       50.07       45.54      3.55 o
   7   5   7      591.28      591.08     10.75 o
   8   5   7       11.13        3.25      2.56 o
   9   5   7       14.85       11.44      5.09 o
   0   6   7       39.54       43.23      3.90 o
   1   6   7      625.24      599.31      6.30 o
   2   6   7        0.61        0.28      0.70 o
   3   6   7      296.20      280.47      4.04 o
   4   6   7        1.50        1.26      1.19 o
   5   6   7      130.36      128.30      3.89 o
   6   6   7       66.67       64.17      4.05 o
   7   6   7       28.99       22.37      3.93 o
   8   6   7       33.71       35.32      4.95 o
   1   7   7      104.28       85.37      3.03 o
   2   7   7       23.96       17.01      1.65 o
   3   7   7      179.31      171.76      3.22 o
   4   7   7       11.51        7.02      1.24 o
   5   7   7       65.99       59.42      3.68 o
   6   7   7        4.37        8.48      3.77 o
   7   7   7       46.88       39.92      4.63 o
   8   7   7        7.93        5.72      3.56 o
   0   8   7      114.84      113.20      4.45 o
   1   8   7       64.46       59.75      2.37 o
   2   8   7        7.65        4.71      1.07 o
   3   8   7       42.94       47.06      2.38 o
   4   8   7       52.67       51.27      4.06 o
   5   8   7       59.14       55.63      3.83 o
   6   8   7        0.56        0.54      2.15 o
   7   8   7      236.91      242.81      9.12 o
   1   9   7      156.65      151.76      4.74 o
   2   9   7       24.11       23.86      2.04 o
   3   9   7       25.33       19.40      2.36 o
   4   9   7       29.81       27.30      3.42 o
   5   9   7        0.01       -0.83      2.10 o
   6   9   7        5.92        9.43      3.38 o
   7   9   7        2.07        2.20      4.55 o
   0  10   7        0.04        3.47      2.54 o
   1  10   7       91.59       82.10      3.86 o
   2  10   7        0.06       -0.15      1.17 o
   3  10   7      173.80      163.78      6.02 o
   4  10   7       20.77       19.33      3.22 o
   5  10   7        4.77        2.47      2.62 o
   6  10   7       16.37       14.08      3.96 o
   1  11   7        3.79        3.25      1.62 o
   2  11   7      109.87       84.58      3.65 o
   3  11   7       14.76       15.96      3.38 o
   4  11   7       46.40       42.02      6.26 o
   5  11   7        2.74       -0.70      3.44 o
   0  12   7      349.97      349.22     11.71 o
   1  12   7       23.85       21.55      2.68 o
   2  12   7       18.97       16.14      3.28 o
   3  12   7       34.69       28.30      5.98 o
   0   0   8     5022.26     5193.32     61.40 o
   1   0   8    11828.50    12228.92     96.98 o
   2   0   8        4.07        6.81      2.55 o
   3   0   8     1804.56     1786.96     18.00 o
   4   0   8       18.07       20.58      3.06 o
   5   0   8     2633.77     2581.58     28.89 o
   6   0   8      222.92      212.01      6.52 o
   7   0   8        7.02       12.34      3.23 o
   8   0   8      186.15      177.73      8.63 o
   9   0   8      375.61      388.32     13.30 o
  10   0   8       39.70       36.31      5.06 o
   1   1   8        2.96        6.45      0.77 o
   2   1   8      320.47      322.58      3.82 o
   3   1   8      115.09      102.76      2.19 o
   4   1   8      421.57      451.47      5.89 o
   5   1   8      116.10      111.72      3.06 o
   6   1   8        3.43        4.76      1.41 o
   7   1   8      269.69      265.83      6.73 o
   8   1   8       43.33       34.14      3.42 o
   9   1   8        2.11        3.71      2.75 o
  10   1   8        8.56        6.92      2.99 o
   0   2   8      798.45      849.55     20.45 o
   1   2   8     1656.98     1544.70     11.72 o
   2   2   8       28.36       19.55      1.16 o
   3   2   8     2042.12     1981.40     13.66 o
   4   2   8      846.55      837.84      8.13 o
   5   2   8      841.09      826.74      8.94 o
   6   2   8     1135.02     1123.85     11.63 o
   7   2   8      135.29      137.20      4.06 o
   8   2   8       26.99       29.59      4.19 o
   9   2   8      426.99      451.64     10.42 o
   1   3   8       16.45        6.18      0.74 o
   2   3   8      586.04      549.11      5.37 o
   3   3   8     1664.44     1699.77     11.73 o
   4   3   8      106.77      103.73      2.37 o
   5   3   8      178.69      178.78      4.26 o
   6   3   8      483.36      462.88      6.71 o
   7   3   8       10.71       10.95      2.59 o
   8   3   8        7.32        2.77      2.46 o
   9   3   8       17.22       14.31      3.34 o
   0   4   8     4318.54     4375.72     37.65 o
   1   4   8     2734.45     2759.07     19.05 o
   2   4   8       78.21       83.54      1.90 o
   3   4   8      950.70      926.65      7.56 o
   4   4   8      289.99      279.60      5.28 o
   5   4   8      589.48      576.29      9.25 o
   6   4   8       63.81       63.74      3.99 o
   7   4   8       36.66       37.91      3.54 o
   8   4   8      159.18      173.93      9.00 o
   9   4   8       48.94       50.11      5.07 o
   1   5   8      621.77      620.06      7.04 o
   2   5   8     3409.33     3423.64     22.16 o
   3   5   8      425.02      397.00      5.01 o
   4   5   8      212.56      218.75      4.84 o
   5   5   8      525.05      505.11      8.59 o
   6   5   8      317.44      317.29      7.35 o
   7   5   8       44.82       49.31      5.09 o
   8   5   8       29.54       26.26      3.56 o
   9   5   8        3.37       -2.98      3.82 o
   0   6   8       27.41       13.56      3.22 o
   1   6   8      170.71      168.98      3.54 o
   2   6   8       54.33       47.36      1.89 o
   3   6   8       53.63       48.49      2.23 o
   4   6   8     1102.66     1088.56     11.65 o
   5   6   8      116.87      110.31      3.94 o
   6   6   8       59.00       54.90      3.81 o
   7   6   8        8.75       10.36      3.12 o
   8   6   8      158.47      166.61      9.64 o
   1   7   8        4.51        7.18      1.37 o
   2   7   8      457.94      500.00      7.73 o
   3   7   8     1606.86     1658.66     19.72 o
   4   7   8        5.39        4.68      1.49 o
   5   7   8        0.01       -1.45      1.58 o
   6   7   8      516.61      521.41     10.67 o
   7   7   8       71.04       61.83      5.61 o
   8   7   8        0.58        1.67      3.39 o
   0   8   8     3361.17     3423.95     37.48 o
   1   8   8       75.17       65.67      3.03 o
   2   8   8       30.37       23.60      2.23 o
   3   8   8      104.38       91.75      3.78 o
   4   8   8      462.87      487.66      9.92 o
   5   8   8        0.05        1.19      2.84 o
   6   8   8       53.72       51.60      4.36 o
   7   8   8        0.19       -2.78      2.78 o
   1   9   8       22.16       22.23      2.12 o
   2   9   8     1541.39     1616.59     16.85 o
   3   9   8        0.07       -0.41      0.87 o
   4   9   8        7.28        5.50      2.19 o
   5   9   8        0.16        0.41      2.40 o
   6   9   8      155.86      156.27      7.88 o
   0  10   8      170.17      181.19     11.01 o
   1  10   8        1.14        2.05      1.42 o
   2  10   8       59.60       57.73      3.28 o
   3  10   8       17.69       16.66      2.81 o
   4  10   8      578.21      648.36     12.44 o
   5  10   8       20.50       15.12      3.91 o
   1  11   8       47.70       47.09      3.46 o
   2  11   8      124.74      128.14      4.55 o
   3  11   8       18.29       22.29      3.77 o
   4  11   8        0.01       -1.41      3.73 o
   0  12   8      889.10      968.47     21.00 o
   1  12   8       24.34       21.89      2.71 o
   2  12   8        0.05       -0.08      2.34 o
   1   1   9     1240.59     1398.16     12.53 o
   2   1   9       37.55       39.17      1.77 o
   3   1   9        1.26        1.76      0.70 o
   4   1   9      128.06      114.11      2.70 o
   5   1   9        8.75        9.45      1.45 o
   6   1   9        0.73        0.71      1.32 o
   7   1   9       46.85       41.72      3.82 o
   8   1   9       21.55       19.31      2.52 o
   9   1   9       27.01       25.44      2.89 o
   0   2   9     3354.61     3428.51     35.00 o
   1   2   9       54.57       55.75      1.72 o
   2   2   9      197.60      206.89      3.15 o
   3   2   9        0.49        1.76      0.75 o
   4   2   9     1082.76     1109.59      9.83 o
   5   2   9       22.82       24.08      1.90 o
   6   2   9       91.04       88.90      3.18 o
   7   2   9        2.03        1.72      1.51 o
   8   2   9       76.28       70.82      4.00 o
   9   2   9        0.89        4.31      2.79 o
   1   3   9      119.18      109.47      2.36 o
   2   3   9        3.02        1.86      0.90 o
   3   3   9        0.27        0.73      0.85 o
   4   3   9      323.60      286.04      4.06 o
   5   3   9       46.61       38.37      2.08 o
   6   3   9      168.78      173.43      5.27 o
   7   3   9       75.03       61.32      5.04 o
   8   3   9       75.17       69.74      4.88 o
   9   3   9        6.27        9.02      2.99 o
   0   4   9     4160.53     4220.30     53.66 o
   1   4   9       17.54       15.91      1.13 o
   2   4   9      230.09      224.68      3.83 o
   3   4   9       37.47       38.88      1.89 o
   4   4   9     1385.11     1374.08     13.37 o
   5   4   9        4.32        3.96      1.55 o
   6   4   9      628.06      630.29     13.79 o
   7   4   9        0.03       -0.31      2.03 o
   8   4   9      399.74      415.64      9.63 o
   9   4   9        4.24        1.59      2.98 o
   1   5   9      225.37      200.13      4.14 o
   2   5   9     2881.92     2868.15     22.56 o
   3   5   9        0.29        0.95      0.90 o
   4   5   9       10.67        7.62      1.37 o
   5   5   9       42.33       41.28      2.86 o
   6   5   9      375.44      373.86      8.13 o
   7   5   9        6.45        4.34      2.32 o
   8   5   9        2.54        1.84      2.43 o
   9   5   9       10.48        1.88      3.37 o
   0   6   9     3836.97     3805.34     50.46 o
   1   6   9        3.19        2.54      1.31 o
   2   6   9        0.04        0.37      0.87 o
   3   6   9       90.33       72.47      2.57 o
   4   6   9     1729.96     1770.69     16.52 o
   5   6   9       59.94       44.67      3.02 o
   6   6   9       24.76       30.32      4.21 o
   7   6   9        5.18        5.14      2.37 o
   8   6   9      203.70      220.64      8.86 o
   1   7   9       32.53       33.23      2.50 o
   2   7   9      964.41      957.49     16.18 o
   3   7   9       75.09       66.65      3.08 o
   4   7   9       42.34       38.41      2.58 o
   5   7   9       32.42       27.00      2.57 o
   6   7   9      533.05      549.77     12.31 o
   7   7   9        0.62       -1.92      2.74 o
   8   7   9       44.94       29.98      4.69 o
   0   8   9     2931.60     2987.39     34.06 o
   1   8   9        0.24       -0.97      1.19 o
   2   8   9       24.29       20.58      2.23 o
   3   8   9        0.43        0.91      1.63 o
   4   8   9      889.87      969.18     14.97 o
   5   8   9        9.51        9.27      4.10 o
   6   8   9       13.51       11.42      3.54 o
   7   8   9        3.35        4.12      3.19 o
   1   9   9       31.79       32.25      2.62 o
   2   9   9     1850.26     1956.45     30.66 o
   3   9   9        0.87        2.59      1.25 o
   4   9   9       32.63       31.84      3.65 o
   5   9   9        3.11        5.29      2.92 o
   6   9   9      666.33      705.35     18.50 o
   0  10   9      744.62      764.56     17.40 o
   1  10   9        0.00        1.97      2.43 o
   2  10   9       57.95       47.00      2.98 o
   3  10   9       14.93       13.89      1.67 o
   4  10   9      420.81      407.71     11.86 o
   5  10   9        2.58       -0.83      2.41 o
   1  11   9       14.60       12.10      2.22 o
   2  11   9     1581.35     1659.34     31.88 o
   3  11   9       29.55       26.41      3.96 o
   4  11   9       18.12       10.52      4.38 o
   0  12   9       86.52       86.57      6.77 o
   1  12   9       16.74       15.54      2.82 o
   0   0  10        3.51       31.85      4.07 o
   1   0  10     5510.32     5582.13     47.55 o
   2   0  10      494.85      569.86     12.59 o
   3   0  10     1787.78     1812.00     20.93 o
   4   0  10        0.13        2.59      1.49 o
   5   0  10     3614.80     3725.62     47.92 o
   6   0  10      440.37      460.18     11.90 o
   7   0  10      336.75      337.09      9.13 o
   8   0  10       20.16       13.06      3.39 o
   9   0  10      284.65      290.42      9.85 o
   1   1  10     1562.81     1633.57     12.82 o
   2   1  10      604.33      569.66      6.30 o
   3   1  10      161.96      151.73      2.93 o
   4   1  10      251.70      252.96      4.44 o
   5   1  10      461.67      460.76      6.46 o
   6   1  10       44.81       46.65      2.83 o
   7   1  10      205.99      195.92      5.02 o
   8   1  10       10.70        6.96      2.05 o
   9   1  10        0.01        0.42      2.05 o
   0   2  10       31.32       39.21      2.49 o
   1   2  10     4254.47     4303.32     57.78 o
   2   2  10       10.98        8.67      1.09 o
   3   2  10     1568.04     1564.79     13.66 o
   4   2  10      639.68      608.97      6.72 o
   5   2  10     1754.95     1808.90     15.82 o
   6   2  10      463.98      443.90      6.78 o
   7   2  10      268.93      262.47      5.61 o
   8   2  10        5.58        5.57      2.48 o
   9   2  10      125.10      136.28      6.26 o
   1   3  10        1.43        1.43      0.73 o
   2   3  10      228.03      206.95      3.75 o
   3   3  10      224.21      210.43      3.67 o
   4   3  10      110.32       93.22      2.86 o
   5   3  10      123.23      107.38      3.14 o
   6   3  10      252.52      261.10      6.56 o
   7   3  10       81.57       85.85      5.33 o
   8   3  10       34.73       23.98      3.38 o
   9   3  10        8.55       11.37      3.21 o
   0   4  10     2693.06     2885.53     31.47 o
   1   4  10     1160.81     1145.53     10.69 o
   2   4  10       10.90       11.64      3.02 o
   3   4  10     1061.96     1064.41     10.99 o
   4   4  10      443.58      428.30      6.65 o
   5   4  10      780.63      759.87     14.79 o
   6   4  10       22.28       18.19      2.65 o
   7   4  10      309.19      302.92     10.61 o
   8   4  10       38.14       46.33      4.32 o
   9   4  10       58.61       62.10      5.26 o
   1   5  10     1439.33     1467.70     14.75 o
   2   5  10      811.98      820.26     10.05 o
   3   5  10       65.41       61.24      2.46 o
   4   5  10      191.23      172.31      4.25 o
   5   5  10      130.30      115.72      4.03 o
   6   5  10      105.03      103.25      4.87 o
   7   5  10      318.04      330.23      8.25 o
   8   5  10       25.08       24.88      3.64 o
   0   6  10       22.42       18.71      5.42 o
   1   6  10      805.65      783.87     13.14 o
   2   6  10       79.18       81.54      2.83 o
   3   6  10       71.01       58.90      2.67 o
   4   6  10      292.69      306.41      6.13 o
   5   6  10      324.33      317.71      7.06 o
   6   6  10        5.63        3.53      1.92 o
   7   6  10        0.74        0.35      2.34 o
   8   6  10      107.64      105.01      7.43 o
   1   7  10       55.54       47.44      2.96 o
   2   7  10       97.03       87.73      3.57 o
   3   7  10      393.42      382.53      7.28 o
   4   7  10        3.88        0.05      1.25 o
   5   7  10        5.37        4.34      1.76 o
   6   7  10      333.13      348.50      9.95 o
   7   7  10      118.38      118.44      7.17 o
   0   8  10     2201.77     2209.24     27.40 o
   1   8  10       77.74       72.33      3.60 o
   2   8  10       14.34       17.49      2.20 o
   3   8  10        6.47        5.73      1.84 o
   4   8  10      399.45      405.49      8.35 o
   5   8  10       15.14       11.15      3.31 o
   6   8  10       31.96       21.32      4.91 o
   7   8  10       26.36       21.95      5.50 o
   1   9  10       23.85       22.90      2.15 o
   2   9  10      729.27      740.08     11.32 o
   3   9  10       52.26       50.75      4.19 o
   4   9  10        0.59        1.23      1.96 o
   5   9  10      317.62      318.92      9.88 o
   6   9  10       54.31       54.68      6.02 o
   0  10  10      304.27      279.45     10.28 o
   1  10  10        1.42        0.52      1.43 o
   2  10  10        3.03        2.53      1.45 o
   3  10  10        0.48        0.19      1.31 o
   4  10  10      318.10      346.17     11.07 o
   5  10  10       22.09       23.57      4.08 o
   1  11  10      123.45       99.88      4.78 o
   2  11  10       12.80       16.16      2.40 o
   3  11  10        2.48        3.79      2.70 o
   1   1  11     4511.55     4581.30     30.47 o
   2   1  11      873.80      851.33      8.98 o
   3   1  11     2956.14     2983.03     24.70 o
   4   1  11       10.88       10.43      1.48 o
   5   1  11      488.71      476.33      6.73 o
   6   1  11       52.45       43.14      3.23 o
   7   1  11     1313.49     1370.71     14.40 o
   8   1  11       99.28       95.13      4.24 o
   9   1  11       93.18       78.89      5.06 o
   0   2  11       79.53       96.20      3.63 o
   1   2  11       64.90       56.38      2.06 o
   2   2  11       32.47       41.53      2.60 o
   3   2  11       14.89       15.02      1.53 o
   4   2  11       49.02       42.58      2.13 o
   5   2  11      159.32      160.19      3.92 o
   6   2  11        4.97        3.94      1.49 o
   7   2  11       19.92       20.28      2.34 o
   8   2  11       28.84       20.58      3.12 o
   9   2  11       19.51       17.88      3.60 o
   1   3  11     4695.02     4765.44     34.15 o
   2   3  11      555.38      533.22      8.16 o
   3   3  11     2204.56     2213.73     17.11 o
   4   3  11      400.99      375.64      7.45 o
   5   3  11     1078.53     1090.58     11.36 o
   6   3  11       43.26       38.33      3.34 o
   7   3  11      483.13      529.95     17.18 o
   8   3  11      205.40      204.70      7.17 o
   9   3  11       96.79       90.16      5.83 o
   0   4  11     2376.18     2450.65     27.70 o
   1   4  11      204.07      179.78      3.55 o
   2   4  11       90.62       84.18      2.56 o
   3   4  11       94.35       84.42      3.77 o
   4   4  11     1077.23     1029.43     12.18 o
   5   4  11      232.71      227.17      6.05 o
   6   4  11        1.13        1.67      1.85 o
   7   4  11       25.23       24.52      3.30 o
   8   4  11        0.14       -0.70      2.42 o
   1   5  11      941.82      906.54     10.80 o
   2   5  11       51.32       46.85      2.63 o
   3   5  11      675.36      674.46      8.02 o
   4   5  11       36.46       28.46      2.47 o
   5   5  11      115.70      115.33      5.32 o
   6   5  11        1.15        1.55      2.06 o
   7   5  11      320.83      335.83      8.38 o
   8   5  11        1.38        3.49      2.63 o
   0   6  11       32.76       41.02      7.12 o
   1   6  11      389.91      383.20      7.82 o
   2   6  11      123.13      112.98      3.41 o
   3   6  11       26.37       26.65      2.20 o
   4   6  11      344.87      331.08      6.23 o
   5   6  11      202.74      199.47      5.45 o
   6   6  11        7.13        6.17      2.18 o
   7   6  11        0.55        0.17      2.64 o
   8   6  11       29.77       24.50      4.30 o
   1   7  11       14.04       17.31      2.06 o
   2   7  11       69.92       66.06      3.67 o
   3   7  11      192.47      170.44      5.12 o
   4   7  11       22.19       15.12      2.58 o
   5   7  11       16.36       12.90      2.30 o
   6   7  11       12.30       10.99      3.19 o
   7   7  11       36.08       36.55      4.62 o
   0   8  11      225.96      241.82      7.30 o
   1   8  11       29.09       29.35      2.78 o
   2   8  11       44.88       45.19      3.24 o
   3   8  11      159.41      155.53      5.06 o
   4   8  11      238.59      256.91      7.83 o
   5   8  11       28.96       35.74      4.35 o
   6   8  11        6.33        3.02      3.81 o
   1   9  11       25.94       24.23      2.30 o
   2   9  11       37.88       44.13      3.89 o
   3   9  11        0.89        3.59      2.18 o
   4   9  11       10.63       12.04      2.89 o
   5   9  11       41.67       48.66     10.67 o
   6   9  11        9.36       10.39      4.67 o
   0  10  11      161.85      158.53      8.15 o
   1  10  11       29.33       27.26      3.07 o
   2  10  11       19.43       19.32      2.41 o
   3  10  11      123.15      122.15      5.71 o
   4  10  11      132.64      139.13      7.78 o
   5  10  11        0.12        0.70      3.57 o
   1  11  11       18.16       12.64      2.84 o
   2  11  11      110.06      105.81      4.70 o
   3  11  11       31.64       31.11      3.53 o
   0   0  12       15.77        5.15      1.87 o
   1   0  12       36.81       57.75      6.89 o
   2   0  12     1625.84     1596.24     23.60 o
   3   0  12      263.65      236.23      7.31 o
   4   0  12     1003.22      958.15     14.34 o
   5   0  12       23.51       26.13      3.00 o
   6   0  12       50.28       51.81      4.48 o
   7   0  12      260.90      262.79      8.35 o
   8   0  12       20.16       12.93      3.53 o
   9   0  12       17.54       17.93      3.77 o
   1   1  12       45.18       49.04      2.14 o
   2   1  12      376.48      390.27      5.73 o
   3   1  12      177.22      154.58      4.30 o
   4   1  12      478.61      475.84      7.18 o
   5   1  12      299.30      288.72      5.27 o
   6   1  12       84.51       85.68      4.64 o
   7   1  12       15.70       18.20      3.01 o
   8   1  12       27.18       18.17      2.54 o
   9   1  12        5.67       -1.80      2.65 o
   0   2  12       47.95       50.28      4.76 o
   1   2  12     1231.94     1234.32     11.76 o
   2   2  12        8.05       10.80      1.39 o
   3   2  12      149.38      131.15      4.70 o
   4   2  12        0.18        0.35      1.29 o
   5   2  12      494.24      504.62      7.12 o
   6   2  12       54.89       46.43      2.81 o
   7   2  12       28.69       27.62      3.16 o
   8   2  12        0.01       -0.83      2.21 o
   9   2  12       25.15       22.65      3.81 o
   1   3  12      141.58      144.21      3.33 o
   2   3  12     2558.55     2618.15     21.09 o
   3   3  12       56.18       54.68      2.63 o
   4   3  12      208.12      190.44      4.19 o
   5   3  12       14.07        8.92      2.16 o
   6   3  12      303.00      299.03      7.47 o
   7   3  12       17.86       18.65      3.09 o
   8   3  12       53.38       51.08      4.57 o
   0   4  12      423.76      387.56      9.16 o
   1   4  12      178.08      163.05      3.55 o
   2   4  12      712.37      665.72      8.12 o
   3   4  12      412.40      385.74      6.94 o
   4   4  12        3.33        1.44      1.38 o
   5   4  12      153.09      151.66      5.11 o
   6   4  12       63.82       58.05      4.09 o
   7   4  12      191.22      191.14      6.49 o
   8   4  12      162.16      161.95      6.95 o
   1   5  12      175.57      171.86      4.33 o
   2   5  12     1152.66     1138.44     13.15 o
   3   5  12       73.52       71.91      3.04 o
   4   5  12       18.48       16.45      2.09 o
   5   5  12      126.29      117.93      4.37 o
   6   5  12      378.09      401.58      8.87 o
   7   5  12        2.53        2.67      2.46 o
   8   5  12      108.87      109.30      6.13 o
   0   6  12      787.40      824.45     17.75 o
   1   6  12      188.20      184.04      5.57 o
   2   6  12       95.03       95.68      4.36 o
   3   6  12       70.68       69.81      3.13 o
   4   6  12      632.98      636.27     15.50 o
   5   6  12       59.61       62.06      3.76 o
   6   6  12        1.78        2.69      2.15 o
   7   6  12        4.61        3.37      2.45 o
   1   7  12      549.85      542.36     12.37 o
   2   7  12     2576.39     2690.67     27.25 o
   3   7  12      324.47      318.56      7.03 o
   4   7  12        1.38       -0.46      1.87 o
   5   7  12       16.12       16.16      2.65 o
   6   7  12      296.99      334.38      8.65 o
   7   7  12       17.75       13.36      3.96 o
   0   8  12      430.84      452.69     13.43 o
   1   8  12      154.57      151.60      6.43 o
   2   8  12       14.39       11.72      2.15 o
   3   8  12       47.55       48.44      3.52 o
   4   8  12      265.06      275.92      7.99 o
   5   8  12      216.99      224.85      8.67 o
   6   8  12       31.33       31.79      5.84 o
   1   9  12        0.26       -0.63      1.28 o
   2   9  12      543.12      580.21     11.72 o
   3   9  12       88.59       92.32      6.41 o
   4   9  12        1.47        1.98      2.41 o
   5   9  12      156.57      161.51      9.82 o
   0  10  12     1138.47     1220.26     24.89 o
   1  10  12      206.52      203.39      5.96 o
   2  10  12      104.46       85.57      4.10 o
   3  10  12      139.96      127.71      5.08 o
   4  10  12     1058.30     1174.16     21.89 o
   1  11  12      103.07       88.73      5.77 o
   2  11  12      122.55      108.39      6.21 o
   1   1  13      598.94      627.01      7.65 o
   2   1  13      111.04       98.37      3.15 o
   3   1  13      910.68      924.92     16.73 o
   4   1  13       20.51       27.51      2.57 o
   5   1  13       98.86       95.94      3.31 o
   6   1  13      270.13      266.62      5.52 o
   7   1  13      102.61      107.02      5.91 o
   8   1  13        6.65        8.32      2.24 o
   0   2  13      660.44      632.57     13.76 o
   1   2  13      194.25      179.73      3.84 o
   2   2  13       51.39       49.09      2.52 o
   3   2  13        4.40        6.20      1.50 o
   4   2  13      569.88      576.04      8.30 o
   5   2  13      254.32      242.46      5.53 o
   6   2  13        5.63        5.50      1.75 o
   7   2  13        4.10        4.64      2.22 o
   8   2  13       21.92       21.62      3.26 o
   1   3  13       47.91       41.31      2.29 o
   2   3  13     2375.97     2369.13     23.75 o
   3   3  13      184.52      184.75      4.45 o
   4   3  13        6.79        6.07      2.15 o
   5   3  13       48.07       53.18      3.79 o
   6   3  13      487.59      486.56      9.68 o
   7   3  13       75.73       70.71      4.91 o
   8   3  13       39.70       36.61      4.06 o
   0   4  13      166.85      149.96      5.08 o
   1   4  13      719.58      722.52      8.53 o
   2   4  13        1.69        1.31      1.19 o
   3   4  13      517.14      512.13      8.95 o
   4   4  13      389.80      387.11      7.12 o
   5   4  13      194.74      217.47      6.12 o
   6   4  13       43.74       43.83      3.74 o
   7   4  13       18.61       20.78      3.25 o
   8   4  13       25.65       26.99      3.75 o
   1   5  13      118.40      107.70      3.68 o
   2   5  13      345.00      346.33      6.81 o
   3   5  13       53.23       47.65      2.88 o
   4   5  13        3.84        2.69      1.82 o
   5   5  13        0.31        0.29      1.88 o
   6   5  13      332.57      342.99      8.32 o
   7   5  13        7.57       11.32      2.89 o
   8   5  13        0.85       -0.27      2.44 o
   0   6  13      186.74      182.07      8.13 o
   1   6  13      551.48      552.31     10.28 o
   2   6  13      175.10      157.76      5.62 o
   3   6  13       87.75       90.26      3.65 o
   4   6  13      643.30      667.96     11.11 o
   5   6  13      422.04      413.13      8.00 o
   6   6  13        0.00       -0.17      2.05 o
   7   6  13        0.04       -2.79      2.79 o
   1   7  13      236.37      230.52      6.72 o
   2   7  13      753.05      772.89     11.55 o
   3   7  13      172.94      167.29      5.33 o
   4   7  13       22.37       24.34      3.58 o
   5   7  13       38.88       35.64      3.67 o
   6   7  13      229.77      241.47      9.24 o
   7   7  13       15.88       12.79      4.39 o
   0   8  13      757.33      738.41     17.89 o
   1   8  13      257.73      244.73      6.36 o
   2   8  13        2.35        3.16      1.83 o
   3   8  13       29.02       27.00      2.90 o
   4   8  13      599.81      647.22     13.51 o
   5   8  13      167.30      163.14      9.34 o
   6   8  13       21.67       19.12      5.25 o
   1   9  13      106.56       98.11      4.73 o
   2   9  13      963.01      966.11     17.25 o
   3   9  13      209.14      216.22      7.70 o
   4   9  13        0.01        2.89      3.32 o
   5   9  13       49.84       50.48     11.69 o
   0  10  13       32.53       35.21      5.13 o
   1  10  13       14.57       12.46      2.27 o
   2  10  13        3.94        3.47      1.90 o
   3  10  13       10.82       10.72      2.12 o
   4  10  13      163.73      163.91      9.58 o
   1  11  13       54.60       40.11      8.15 o
   0   0  14     4475.12     4405.39     77.60 o
   1   0  14     1047.78     1029.53     31.35 o
   2   0  14      354.62      303.89     10.67 o
   3   0  14      115.01       97.73     12.71 o
   4   0  14      696.42      683.78     18.13 o
   5   0  14      993.51      999.49     40.67 o
   6   0  14      142.41      150.97      6.24 o
   7   0  14       39.30       36.70      4.42 o
   8   0  14      568.39      587.57     13.48 o
   1   1  14       50.39       48.79      2.77 o
   2   1  14        3.72        2.65      1.27 o
   3   1  14      342.34      337.84      6.76 o
   4   1  14       86.75      109.60      6.60 o
   5   1  14        0.24        2.09      1.75 o
   6   1  14        8.61        8.00      1.90 o
   7   1  14       11.34       13.28      2.23 o
   8   1  14        6.94        7.71      2.83 o
   0   2  14     5019.93     4847.79     65.54 o
   1   2  14     1550.69     1550.12     15.46 o
   2   2  14      169.52      164.97      4.22 o
   3   2  14     1677.30     1657.80     18.28 o
   4   2  14     1772.79     1778.45     19.76 o
   5   2  14      430.39      463.87      7.92 o
   6   2  14      281.34      292.48     10.52 o
   7   2  14      217.45      214.82      6.94 o
   8   2  14      154.95      167.76      6.64 o
   1   3  14        2.51        1.92      1.12 o
   2   3  14       34.35       26.81      2.51 o
   3   3  14      837.67      855.50     10.70 o
   4   3  14        5.16        8.01      2.38 o
   5   3  14        0.66        1.61      1.95 o
   6   3  14       33.18       30.47      3.36 o
   7   3  14       37.19       37.13      3.86 o
   8   3  14        2.29        0.24      2.46 o
   0   4  14     2199.26     2156.16     30.14 o
   1   4  14     1127.65     1128.89     11.76 o
   2   4  14      134.84      119.40      4.09 o
   3   4  14      432.70      440.43      8.46 o
   4   4  14      377.22      406.41      8.38 o
   5   4  14      298.73      285.70      7.28 o
   6   4  14       80.88       74.58      4.78 o
   7   4  14       61.93       60.79      4.84 o
   8   4  14      268.39      305.25      8.96 o
   1   5  14      463.23      442.27      7.83 o
   2   5  14      350.74      342.82      6.81 o
   3   5  14       91.59       88.01      6.97 o
   4   5  14      194.60      206.09      6.09 o
   5   5  14       27.01       26.80      3.23 o
   6   5  14       50.29       35.84      3.70 o
   7   5  14      159.56      176.15      6.75 o
   0   6  14      462.41      470.48     13.75 o
   1   6  14       53.30       48.42      3.87 o
   2   6  14       64.19       66.16      4.47 o
   3   6  14        4.52        4.99      2.06 o
   4   6  14      455.30      452.78      9.28 o
   5   6  14        8.23        6.61      2.53 o
   6   6  14        3.78        1.92      2.27 o
   7   6  14        6.05        3.57      2.61 o
   1   7  14        1.20        1.90      1.99 o
   2   7  14       19.37       16.54      2.47 o
   3   7  14      156.84      154.78      5.61 o
   4   7  14       18.76       19.02      3.28 o
   5   7  14        3.32        3.30      2.64 o
   6   7  14       13.42        6.86      4.97 o
   0   8  14       97.86      104.48     10.67 o
   1   8  14       38.66       36.16      3.16 o
   2   8  14        1.03        0.85      1.78 o
   3   8  14        5.38        1.98      2.00 o
   4   8  14       20.23       20.36      3.58 o
   5   8  14        0.68       -2.39      2.93 o
   1   9  14       25.65       26.83      3.02 o
   2   9  14       19.91       22.92      2.97 o
   3   9  14        6.01        4.00      2.61 o
   4   9  14      112.00      110.90      8.72 o
   0  10  14        3.49        2.91      2.82 o
   1  10  14       65.60       51.72      5.21 o
   2  10  14       36.16       36.56      3.42 o
   3  10  14        2.13        0.34      2.66 o
   1   1  15      528.96      513.20      7.99 o
   2   1  15     2162.95     2097.19     21.77 o
   3   1  15      131.92      141.17      5.18 o
   4   1  15      227.32      237.56      6.11 o
   5   1  15      263.26      258.28      6.68 o
   6   1  15      656.78      702.08     10.58 o
   7   1  15       51.63       58.95      3.64 o
   8   1  15       36.51       34.88      4.04 o
   0   2  15     1418.69     1374.99     20.49 o
   1   2  15      301.22      294.22      6.09 o
   2   2  15        4.96        4.20      1.44 o
   3   2  15      235.64      244.87      5.96 o
   4   2  15      315.06      305.63      6.87 o
   5   2  15        7.79        6.82      2.15 o
   6   2  15       21.53       18.12      2.90 o
   7   2  15        8.75        9.32      2.66 o
   8   2  15       44.11       34.18      4.06 o
   1   3  15      455.74      427.31      7.91 o
   2   3  15      351.08      333.80      6.54 o
   3   3  15      432.86      426.66      7.86 o
   4   3  15      144.91      140.96      5.80 o
   5   3  15      195.40      190.17      7.02 o
   6   3  15      204.70      217.90      6.87 o
   7   3  15      110.82      120.28      5.77 o
   8   3  15       41.67       42.86      4.31 o
   0   4  15      759.56      752.33     13.04 o
   1   4  15        9.36       10.30      1.89 o
   2   4  15        9.42       11.24      2.32 o
   3   4  15        6.17        4.13      2.35 o
   4   4  15      111.50      122.45      5.62 o
   5   4  15       47.15       40.41      4.13 o
   6   4  15       84.60       82.45      7.92 o
   7   4  15        6.01        7.07      2.73 o
   1   5  15      550.12      522.09     10.33 o
   2   5  15      192.01      193.76      5.67 o
   3   5  15       70.59       81.33      4.45 o
   4   5  15       74.79       77.16      4.56 o
   5   5  15      231.18      227.05      7.75 o
   6   5  15       43.61       45.75      4.30 o
   7   5  15       18.70       17.12      3.44 o
   0   6  15     1192.88     1209.45     24.51 o
   1   6  15      370.74      363.27      8.71 o
   2   6  15        0.04       -1.47      1.68 o
   3   6  15      159.31      149.41      7.53 o
   4   6  15      214.60      230.62      8.12 o
   5   6  15       62.20       61.65      5.06 o
   6   6  15      158.12      174.94      7.60 o
   1   7  15       34.45       32.89      3.50 o
   2   7  15        0.53        1.12      1.76 o
   3   7  15      166.07      149.75      6.01 o
   4   7  15        0.05        0.56      2.39 o
   5   7  15       26.68       24.07      4.80 o
   6   7  15        0.45       -0.15      3.22 o
   0   8  15      805.58      828.32     20.26 o
   1   8  15      169.70      165.17      5.69 o
   2   8  15       10.75        9.53      2.40 o
   3   8  15      193.20      188.89     10.12 o
   4   8  15       94.42       98.97      6.22 o
   5   8  15       42.13       40.22      6.23 o
   1   9  15      208.40      203.31      6.39 o
   2   9  15      188.26      197.94      6.43 o
   3   9  15      145.45      139.34      7.40 o
   4   9  15        6.34        9.14      4.91 o
   0  10  15       15.73       14.37      3.54 o
   1  10  15       79.94       78.69      4.59 o
   2  10  15        1.12        3.73      2.82 o
   0   0  16       30.40       26.77      5.08 o
   1   0  16        8.19       10.01      3.05 o
   2   0  16        0.07       24.60     15.25 o
   3   0  16       27.06       42.68     11.69 o
   4   0  16        3.38        4.25      2.85 o
   5   0  16       30.58       26.27      4.31 o
   6   0  16        1.72        6.66      3.23 o
   7   0  16       13.65        8.23      3.71 o
   8   0  16        0.00       -2.66      2.78 o
   1   1  16       59.21       52.44      3.86 o
   2   1  16      558.87      524.51      8.85 o
   3   1  16      273.79      261.64      6.27 o
   4   1  16        6.18        7.07      2.06 o
   5   1  16        0.51        0.57      1.97 o
   6   1  16       15.16       10.68      3.62 o
   7   1  16        5.47        5.88      2.51 o
   8   1  16        0.45       -1.57      2.60 o
   0   2  16       82.73       73.54      5.05 o
   1   2  16       62.30       59.94      3.47 o
   2   2  16      102.58       98.05      3.68 o
   3   2  16      114.17       99.95      8.07 o
   4   2  16      218.30      197.74      5.74 o
   5   2  16       75.05       64.63      5.08 o
   6   2  16      146.98      156.40      7.15 o
   7   2  16      104.13      106.47      5.79 o
   1   3  16      575.51      579.70      9.17 o
   2   3  16       55.03       52.13      3.14 o
   3   3  16      129.49      133.73      5.58 o
   4   3  16       15.49       15.66      2.94 o
   5   3  16      107.07       98.03      7.61 o
   6   3  16      120.02      144.90      6.70 o
   7   3  16      154.05      177.51      7.83 o
   0   4  16      523.11      547.59     11.12 o
   1   4  16      111.41      133.81      4.84 o
   2   4  16        8.12       11.78      2.20 o
   3   4  16       27.63       27.32      2.98 o
   4   4  16      133.83      114.23      9.75 o
   5   4  16       49.86       61.18      5.00 o
   6   4  16        4.26        3.20      2.92 o
   7   4  16       28.48       32.91      4.14 o
   1   5  16      471.14      503.59     10.43 o
   2   5  16      116.40      101.49      4.73 o
   3   5  16     1464.37     1500.23     31.16 o
   4   5  16       48.39       53.49      4.07 o
   5   5  16      221.90      219.16      8.73 o
   6   5  16       77.33       68.80      6.79 o
   0   6  16       26.77       25.87     10.34 o
   1   6  16      166.83      178.05      6.49 o
   2   6  16        2.54        2.15      2.38 o
   3   6  16      167.87      161.63     10.12 o
   4   6  16       64.28       75.54      5.95 o
   5   6  16      180.48      197.15      7.79 o
   6   6  16       33.32       41.06      4.53 o
   1   7  16      216.95      218.33      7.30 o
   2   7  16      266.26      259.94      8.65 o
   3   7  16      188.81      176.35      6.59 o
   4   7  16        0.65        0.75      2.54 o
   5   7  16       38.61       39.08      5.60 o
   0   8  16      564.92      580.05     16.97 o
   1   8  16      531.95      542.36     11.65 o
   2   8  16        0.29       -1.74      1.84 o
   3   8  16      297.86      319.48      8.71 o
   4   8  16       49.64       44.60      5.01 o
   1   9  16      157.82      150.09      5.73 o
   2   9  16       86.45       85.54      5.09 o
   3   9  16      472.67      464.27     12.99 o
   1   1  17       11.20        7.66      2.45 o
   2   1  17     2178.30     2189.24     23.25 o
   3   1  17       87.71       83.71      4.23 o
   4   1  17       45.27       52.28      4.06 o
   5   1  17       10.36        6.90      2.35 o
   6   1  17      496.62      508.42     12.31 o
   7   1  17       14.95       14.31      3.51 o
   0   2  17       38.55       34.75      4.19 o
   1   2  17       32.12       32.19      2.81 o
   2   2  17       24.61       29.83      3.33 o
   3   2  17       30.54       30.71      2.90 o
   4   2  17       40.64       42.53      3.45 o
   5   2  17       13.95       12.35      3.12 o
   6   2  17       10.98       14.96      3.50 o
   7   2  17        0.37       -0.52      2.54 o
   1   3  17      188.89      180.30      5.18 o
   2   3  17     1704.74     1724.43     18.01 o
   3   3  17      167.27      162.79      6.37 o
   4   3  17        6.91        5.85      2.47 o
   5   3  17       76.42       77.64      7.42 o
   6   3  17      271.82      302.57      9.58 o
   7   3  17       12.34       16.81      3.68 o
   0   4  17        6.85        7.46      4.41 o
   1   4  17      413.36      424.76      9.63 o
   2   4  17      105.69       92.94      4.48 o
   3   4  17       96.53      107.36      8.48 o
   4   4  17       64.23       53.93      4.72 o
   5   4  17      257.05      294.44      9.04 o
   6   4  17        9.91       11.54      3.23 o
   1   5  17      213.75      217.61      7.82 o
   2   5  17      576.23      573.87     20.73 o
   3   5  17       85.62       98.89      4.94 o
   4   5  17       30.52       29.32      3.74 o
   5   5  17        9.27       18.55      4.33 o
   6   5  17      207.29      204.40      8.05 o
   0   6  17       41.28       35.66      5.21 o
   1   6  17      290.91      306.27      9.97 o
   2   6  17       34.12       36.32      4.89 o
   3   6  17      257.90      267.94      7.87 o
   4   6  17       51.49       63.20      5.57 o
   5   6  17       61.78       56.99     11.52 o
   1   7  17      134.97      134.96      7.41 o
   2   7  17      152.42      131.08      6.80 o
   3   7  17       78.69       80.91      5.25 o
   4   7  17        0.20       -1.50      2.42 o
   5   7  17       73.72       75.98      7.96 o
   0   8  17       36.21       17.27      4.70 o
   1   8  17       28.08       30.34      3.95 o
   2   8  17      101.71       92.43      5.56 o
   3   8  17        4.05        6.03      2.66 o
   4   8  17        9.78        4.77      3.06 o
   1   9  17       42.87       42.43      3.88 o
   2   9  17        9.66        7.56      2.81 o
   0   0  18     6142.85     6242.43    109.12 o
   1   0  18       12.53        8.12      3.23 o
   2   0  18       23.71       27.18      4.07 o
   3   0  18       83.52       81.18      6.46 o
   4   0  18     2366.10     2495.61     38.09 o
   5   0  18       22.37       25.01      4.53 o
   6   0  18       81.34       84.22      7.43 o
   7   0  18       32.57       24.94      5.03 o
   1   1  18        3.20        0.36      1.77 o
   2   1  18       40.37       44.60      3.50 o
   3   1  18        0.62        0.27      1.91 o
   4   1  18       28.98       25.75      6.44 o
   5   1  18      131.55      136.50      6.31 o
   6   1  18       26.20       28.83      4.04 o
   7   1  18       26.10       23.99      4.15 o
   0   2  18      672.99      684.83     15.09 o
   1   2  18       34.78       37.14      4.21 o
   2   2  18      172.87      161.07      5.28 o
   3   2  18       19.17       19.25      2.78 o
   4   2  18     1519.13     1627.47     23.28 o
   5   2  18        2.74        3.63      2.64 o
   6   2  18        0.55       -3.08      3.36 o
   7   2  18        2.43        2.06      2.89 o
   1   3  18      193.37      189.98      5.48 o
   2   3  18      390.30      380.83      9.97 o
   3   3  18        5.14        2.50      2.28 o
   4   3  18        3.39        5.26      2.48 o
   5   3  18       36.78       41.91      4.61 o
   6   3  18       26.12       24.87      5.38 o
   0   4  18     1395.70     1413.45     35.92 o
   1   4  18        1.90        4.28      2.18 o
   2   4  18        6.92       16.65      4.30 o
   3   4  18      103.25      102.90      5.63 o
   4   4  18      450.96      471.30     11.26 o
   5   4  18       16.21       10.32      3.25 o
   6   4  18      105.18      115.20      6.75 o
   1   5  18        0.21        7.65      2.91 o
   2   5  18       73.29       87.17      6.31 o
   3   5  18        6.32       14.86      4.30 o
   4   5  18        7.68        8.85      2.84 o
   5   5  18        0.67        4.51      2.55 o
   6   5  18       21.65       26.09      8.13 o
   0   6  18      279.12      263.90     12.84 o
   1   6  18       31.24       28.61      3.96 o
   2   6  18       19.22       16.89      3.61 o
   3   6  18        4.32        1.65      2.26 o
   4   6  18      323.44      311.22     22.37 o
   5   6  18        2.40        4.96      3.74 o
   1   7  18      327.60      310.21      9.90 o
   2   7  18      182.23      174.45      7.98 o
   3   7  18        5.02        1.60      2.36 o
   4   7  18      114.27      118.35      7.32 o
   0   8  18       10.63        7.89      4.29 o
   1   8  18        8.50        3.63      3.00 o
   2   8  18       17.26       15.87      3.21 o
   3   8  18        0.49        1.71      2.32 o
   1   1  19       35.09       35.15      3.55 o
   2   1  19      430.01      439.64      8.76 o
   3   1  19        0.11       -1.85      1.85 o
   4   1  19        2.36        1.51      2.05 o
   5   1  19       68.26       55.74      4.44 o
   6   1  19      118.69      128.46      7.08 o
   0   2  19      154.20      154.03      7.31 o
   1   2  19       49.69       45.86      3.72 o
   2   2  19        6.58        7.01      2.19 o
   3   2  19       36.95       31.44      3.33 o
   4   2  19       68.33       79.92      9.44 o
   5   2  19       52.88       62.25      5.37 o
   6   2  19       48.33       49.44      4.99 o
   1   3  19        6.43        2.08      1.85 o
   2   3  19      222.40      242.63      7.68 o
   3   3  19        1.19        1.40      2.20 o
   4   3  19        1.71        2.79      2.57 o
   5   3  19      151.84      135.94      6.65 o
   6   3  19       37.72       46.02      8.29 o
   0   4  19       29.82       30.16      6.78 o
   1   4  19      688.78      682.19     16.53 o
   2   4  19       40.14       40.94      4.18 o
   3   4  19      207.74      218.72      7.73 o
   4   4  19       15.32       19.78      3.52 o
   5   4  19      353.32      347.43     10.80 o
   1   5  19       64.83       64.46      6.22 o
   2   5  19       23.51       26.73      5.08 o
   3   5  19       81.90       98.39      6.89 o
   4   5  19       31.61       39.74      8.64 o
   5   5  19       43.59       40.13      5.56 o
   0   6  19        8.51        1.69      4.74 o
   1   6  19      258.70      243.25     10.18 o
   2   6  19        5.85        9.24      3.19 o
   3   6  19      152.14      154.47      6.59 o
   4   6  19       18.18       16.81      6.10 o
   1   7  19      139.30      132.40      7.49 o
   2   7  19       67.19       67.69      6.19 o
   3   7  19      157.08      158.84      6.77 o
   0   8  19        0.59       -4.01      4.10 o
   1   8  19      247.34      259.12      9.76 o
   0   0  20      462.88      420.55     16.94 o
   1   0  20        1.48       -2.12      2.12 o
   2   0  20        5.91        8.94      3.47 o
   3   0  20       96.00       95.03      7.55 o
   4   0  20       73.55       62.64      7.96 o
   5   0  20       10.97       15.79      4.19 o
   6   0  20      156.44      156.71      8.98 o
   1   1  20       15.34        9.74      2.42 o
   2   1  20      127.94      123.21      5.04 o
   3   1  20        9.82        7.53      2.56 o
   4   1  20       14.39       12.96      2.83 o
   5   1  20       39.85       48.28      4.99 o
   6   1  20        1.72        1.64      2.97 o
   0   2  20      465.33      456.33     12.80 o
   1   2  20       50.54       44.82      3.65 o
   2   2  20        0.01       -1.40      1.81 o
   3   2  20       25.12       18.90      3.44 o
   4   2  20      258.06      239.19      8.34 o
   5   2  20        1.10        0.62      2.74 o
   1   3  20      468.25      505.94     11.38 o
   2   3  20        4.21        6.06      2.64 o
   3   3  20       59.68       58.66      4.98 o
   4   3  20       13.98       10.28      3.17 o
   5   3  20        8.62        2.46      2.62 o
   0   4  20      200.17      224.00     14.23 o
   1   4  20       12.39       16.03      4.19 o
   2   4  20       19.31       18.43      4.26 o
   3   4  20       39.99       37.90      5.68 o
   4   4  20       21.04       17.93      3.74 o
   5   4  20       21.62       21.91      3.96 o
   1   5  20      252.82      263.87     10.67 o
   2   5  20       92.29       93.06      7.86 o
   3   5  20      133.62      156.71      8.98 o
   4   5  20       26.85       24.67      8.13 o
   0   6  20        0.25       -3.73      3.73 o
   1   6  20      314.99      310.04     11.84 o
   2   6  20       45.85       44.24      7.79 o
   3   6  20      171.27      161.74     18.59 o
   1   7  20      429.45      475.76     14.74 o
   2   7  20      105.11       98.96      7.35 o
   1   1  21       39.81       35.82      3.43 o
   2   1  21     1361.92     1420.10     18.42 o
   3   1  21      254.15      254.77      7.28 o
   4   1  21        3.57        4.50      2.50 o
   5   1  21       84.38       73.31      5.94 o
   0   2  21       71.81       71.63      6.32 o
   1   2  21        0.22       -1.42      1.92 o
   2   2  21        6.41        3.12      2.20 o
   3   2  21        8.03        7.54      3.05 o
   4   2  21       28.01       20.58      3.73 o
   5   2  21        3.83        6.76      3.18 o
   1   3  21       10.58        8.48      2.84 o
   2   3  21      400.45      421.96     10.69 o
   3   3  21      349.86      357.53     10.23 o
   4   3  21       31.09       34.04      4.44 o
   0   4  21      217.52      240.94     14.57 o
   1   4  21       12.67       13.96      4.15 o
   2   4  21        0.11        3.01      3.32 o
   3   4  21        0.35       -2.29      2.29 o
   4   4  21       92.55      101.89      9.56 o
   1   5  21       28.05       23.71      4.87 o
   2   5  21      301.84      294.02     11.84 o
   3   5  21       43.13       50.74      6.59 o
   0   6  21       63.23       70.83     10.51 o
   1   6  21        0.44       -3.01      3.33 o
   2   6  21       15.96       15.63      4.43 o
   0   0  22      499.45      545.25     21.01 o
   1   0  22       87.80       89.65      7.43 o
   2   0  22       27.21       33.51     13.05 o
   3   0  22       50.60       61.95      6.56 o
   4   0  22      172.18      173.41     10.34 o
   1   1  22       15.82       15.92      3.57 o
   2   1  22       25.13       27.64      3.40 o
   3   1  22       68.94       77.09      5.08 o
   4   1  22       30.38       37.30      4.62 o
   0   2  22      453.53      506.79     14.35 o
   1   2  22      303.96      316.90      7.99 o
   2   2  22       29.28       24.87      3.84 o
   3   2  22       31.94       33.96      5.21 o
   4   2  22      501.17      558.07     13.37 o
   1   3  22       38.82       40.10      4.55 o
   2   3  22        1.13        2.63      2.67 o
   3   3  22       85.08       87.90      6.41 o
   4   3  22        0.04        0.57      2.90 o
   0   4  22      221.63      211.80     14.57 o
   1   4  22        8.79       -2.20      3.12 o
   2   4  22        5.10        3.90      3.74 o
   3   4  22        4.04        6.40      4.19 o
   1   5  22       33.57       23.30      5.01 o
   2   5  22        5.45       10.00      4.07 o
   1   1  23       17.56       12.36      2.84 o
   2   1  23        1.47        3.13      2.40 o
   3   1  23       49.61       62.46      5.20 o
   0   2  23       64.84       59.13      6.18 o
   1   2  23       41.81       44.62      4.81 o
   2   2  23        3.06        2.39      2.84 o
   3   2  23        2.59        1.78      2.85 o
   1   3  23       42.29       31.50      9.15 o
   2   3  23        1.86       -1.35      3.11 o
   0   4  23       95.04      103.02     11.86 o
   1   4  23       97.89       90.30      8.02 o
   0   0  24      354.08      356.16     17.96 o
   1   0  24      272.81      288.23     11.62 o
   2   0  24       16.51       21.28      4.63 o
   1   1  24        3.23        4.42      2.73 o
   2   1  24        0.11       -2.08      2.08 o
   0   2  24      151.23      149.59      8.98 o
   1   2  24       81.10       74.05      6.04 o
 
